# Supplementary material for: Minimal transcriptional regulation of horizontally transferred photosynthesis genes in phototrophic bacterium Gemmatimonas phototrophica
Source: mSystems. 2024 Aug 27;9(9):e00706-24. doi: 10.1128/msystems.00706-24 (PMC11406998; doi:10.1128/msystems.00706-24)
Supplement: Tables S1 to S3 — Transcriptomes. [file msystems.00706-24-s0003.xlsx]

## Sheet: Information
Supplementary Table	Description
S1	changes in gene expression after the switch from dark to light under 10% and 21% of oxygen separatly.
S2	changes in gene expression when 10% and 21% of oxygen are compared for each timepoint separatly
S3	changes in gene expression after the switch from dark to low and high light separatly.
Abbreviations
cpm	log2 counts per million reads
lfc	log2 fold change
fdr	false discovery rate

## Sheet: Table S1
start	stop	strand	type	locus_tag	symbol	id	product	log_cpm	lfc_10_2h_lightvsdark	lfc_10_8h_lightvsdark	lfc_20_2h_lightvsdark	lfc_20_8h_lightvsdark	fdr_10_2h_lightvsdark	fdr_10_8h_lightvsdark	fdr_20_2h_lightvsdark	fdr_20_8h_lightvsdark
151	1569	+	CDS	GEMMAAP_RS00010	dnaA	WP_026848931.1	chromosomal replication initiator protein DnaA	7.75855	0.013896	0.231419	-0.420787	-0.160452	0.974444	0.28943	0.0498657	0.481475
1803	2915	+	CDS	GEMMAAP_RS00015	dnaN	WP_026848932.1	DNA polymerase III subunit beta	9.62123	-0.00922356	0.0423589	-0.0152246	0.141611	0.974651	0.82117	0.940276	0.335726
3087	3815	-	CDS	GEMMAAP_RS00020	NA	WP_026848933.1	hypothetical protein	8.05042	0.211995	0.0604726	-0.0552964	-0.101281	0.288145	0.789305	0.827777	0.616947
4635	5537	+	CDS	GEMMAAP_RS00030	NA	WP_026848934.1	helix-turn-helix domain-containing protein	3.4341	0.693145	0.019866	0.225333	-0.00979758	0.211384	0.979926	0.799496	0.992697
5541	7238	-	CDS	GEMMAAP_RS00035	NA	WP_082820927.1	methyl-accepting chemotaxis protein	7.57246	-0.134121	-0.106219	-0.110515	-0.0257944	0.563385	0.622835	0.638855	0.921291
7302	7877	-	CDS	GEMMAAP_RS00040	pyrE	WP_026848936.1	orotate phosphoribosyltransferase	9.0945	-0.134017	-0.00994209	-0.171888	-0.103689	0.410705	0.961478	0.223416	0.469788
7874	8833	-	CDS	GEMMAAP_RS00045	NA	WP_053333847.1	serine/threonine protein kinase	10.2516	-0.0773443	-0.00682875	-0.0569969	0.0033585	0.70067	0.977536	0.77502	0.989852
8916	10331	+	CDS	GEMMAAP_RS00050	NA	WP_082820929.1	GWxTD domain-containing protein	8.74182	0.0660937	0.00524709	0.061936	0.0864234	0.760142	0.980521	0.811662	0.611098
10361	13312	+	CDS	GEMMAAP_RS00055	polA	WP_043580060.1	DNA polymerase I	9.57387	0.138153	0.117683	-0.239297	-0.30979	0.732384	0.749022	0.465457	0.295076
13573	13956	+	CDS	GEMMAAP_RS00060	NA	WP_075071361.1	prepilin-type N-terminal cleavage/methylation domain-containing protein	9.72154	0.500926	0.537823	0.169489	0.410395	0.224729	0.160129	0.731614	0.286136
13961	14323	+	CDS	GEMMAAP_RS00065	NA	WP_145978913.1	hypothetical protein	9.66813	0.525943	0.566941	0.35439	0.600568	0.318079	0.243323	0.505122	0.205437
14357	15721	-	CDS	GEMMAAP_RS00070	NA	WP_026848939.1	lysophospholipid acyltransferase family protein	6.0708	-0.198062	-0.100925	-0.395491	-0.0954517	0.500765	0.725606	0.112237	0.738385
15736	17106	-	CDS	GEMMAAP_RS00075	NA	WP_026848940.1	MFS transporter	6.48753	-0.299477	-0.180398	-0.428234	-0.292497	0.271155	0.500184	0.089879	0.242634
17170	18144	+	CDS	GEMMAAP_RS00080	NA	WP_145978914.1	hypothetical protein	6.85907	0.188325	0.141888	0.123213	0.105888	0.424098	0.515923	0.624066	0.650889
18169	18513	-	CDS	GEMMAAP_RS00085	NA	WP_026848942.1	helix-turn-helix transcriptional regulator	3.52235	0.0936672	0.212386	0.781377	1.01601	0.925916	0.738944	0.253219	0.103653
18616	19362	+	CDS	GEMMAAP_RS00090	NA	WP_026848943.1	type 1 glutamine amidotransferase domain-containing protein	4.84051	-0.122676	-0.0478373	-0.277336	0.282021	0.82507	0.927204	0.555614	0.488334
19397	20002	+	CDS	GEMMAAP_RS00095	NA	WP_026848944.1	NAD(P)-binding domain-containing protein	3.61138	0.301977	0.445641	-0.0502832	0.317744	0.674937	0.416115	0.952595	0.616812
20043	20612	-	CDS	GEMMAAP_RS00100	NA	WP_082820931.1	Uma2 family endonuclease	7.32561	0.0363323	0.381019	-0.0517998	0.251557	0.92129	0.0416654	0.860353	0.216753
20782	23133	+	CDS	GEMMAAP_RS00105	NA	WP_053333849.1	RNA-binding transcriptional accessory protein	9.60423	0.235029	0.491186	0.377197	0.66165	0.180463	0.0020986	0.0165763	0.000109604
23347	26622	+	CDS	GEMMAAP_RS00110	NA	WP_145978915.1	DEAD/DEAH box helicase	9.26718	0.0384439	0.118516	0.0614937	0.041856	0.859219	0.436547	0.739431	0.802785
27138	28778	+	CDS	GEMMAAP_RS00115	NA	WP_026848945.1	TldD/PmbA family protein	8.73394	0.257706	0.0100868	0.197813	-0.0758275	0.19168	0.973399	0.298085	0.7209
28778	30127	+	CDS	GEMMAAP_RS00120	NA	WP_026848946.1	TldD/PmbA family protein	8.85643	0.163566	-0.0160776	0.233636	-0.128327	0.399039	0.949268	0.151983	0.445315
30286	31587	-	CDS	GEMMAAP_RS00125	NA	WP_026848947.1	dipeptidase	6.54575	-0.0797317	0.061635	0.287671	0.394055	0.851715	0.863127	0.309174	0.125767
31698	32051	+	CDS	GEMMAAP_RS00130	NA	WP_053333852.1	HPF/RaiA family ribosome-associated protein	7.72227	-0.248381	-0.177968	-0.0150586	-0.196708	0.51383	0.609861	0.972482	0.531877
32122	32805	-	CDS	GEMMAAP_RS00135	NA	WP_043580269.1	OmpA family protein	5.5545	-0.0565084	-0.171949	0.0592353	0.0654254	0.911944	0.600112	0.88714	0.863259
32957	33877	-	CDS	GEMMAAP_RS00140	NA	WP_026848949.1	ABC transporter permease	6.00541	0.0884326	0.214443	0.0473223	-0.15027	0.851715	0.508525	0.90993	0.660321
33885	34961	-	CDS	GEMMAAP_RS00145	NA	WP_053333853.1	ABC transporter permease	6.08101	0.260841	0.165418	0.40885	0.132028	0.398991	0.583356	0.134343	0.673415
34958	36529	-	CDS	GEMMAAP_RS00150	NA	WP_145978916.1	ABC transporter ATP-binding protein	6.61324	0.309835	0.254861	0.304634	0.270439	0.152781	0.210757	0.163914	0.20513
36526	37362	-	CDS	GEMMAAP_RS00155	NA	WP_053333854.1	Nif3-like dinuclear metal center hexameric protein	7.69375	0.278673	0.184498	0.185304	0.173436	0.19168	0.38294	0.425127	0.427078
37387	38430	-	CDS	GEMMAAP_RS00160	NA	WP_043580064.1	BMP family protein	8.23652	0.430025	0.262455	0.3503	0.337487	0.00501417	0.081437	0.027152	0.0316569
38473	39447	-	CDS	GEMMAAP_RS00165	NA	WP_026848953.1	ParB/RepB/Spo0J family partition protein	8.1273	0.196986	0.193948	0.144972	0.200492	0.262032	0.230672	0.427709	0.222808
39444	40268	-	CDS	GEMMAAP_RS00170	NA	WP_082820932.1	AAA family ATPase	6.98265	-0.0721137	0.0108095	-0.214951	-0.132274	0.834563	0.976222	0.403681	0.613719
40901	41611	-	CDS	GEMMAAP_RS00175	NA	WP_053333855.1	SIMPL domain-containing protein	8.75414	0.138135	0.097348	0.389015	0.250332	0.58608	0.688537	0.0408481	0.197603
42115	44079	-	CDS	GEMMAAP_RS00180	mnmG	WP_053333856.1	tRNA uridine-5-carboxymethylaminomethyl(34) synthesis enzyme MnmG	7.9899	0.30305	0.295461	0.0803307	0.0445818	0.227352	0.199123	0.810074	0.883462
44193	44483	+	CDS	GEMMAAP_RS00185	NA	WP_026848955.1	hypothetical protein	5.19837	-0.206806	0.0505499	-0.198926	-0.0469931	0.630123	0.914611	0.658632	0.922071
44408	44773	-	CDS	GEMMAAP_RS20160	NA	WP_145978917.1	hypothetical protein	7.33583	0.283731	0.253586	0.207195	0.201394	0.0895335	0.109436	0.239946	0.231408
44786	45349	-	CDS	GEMMAAP_RS00190	NA	WP_145978918.1	hypothetical protein	7.73727	0.364347	0.145047	0.412182	0.462325	0.0149508	0.366464	0.00746414	0.00276343
45428	46435	-	CDS	GEMMAAP_RS00195	NA	WP_053333857.1	alpha/beta fold hydrolase	8.42551	0.408728	0.375071	0.551198	0.572067	0.0281356	0.0383885	0.00393648	0.00282139
46502	47749	+	CDS	GEMMAAP_RS00200	NA	WP_026848958.1	dicarboxylate/amino acid:cation symporter	6.99171	-0.0264939	-0.044978	-0.142271	-0.146018	0.943784	0.863383	0.553284	0.499638
48034	48633	-	CDS	GEMMAAP_RS00205	NA	WP_026848959.1	sugar O-acetyltransferase	6.12134	0.120642	0.202495	-0.262025	-0.210378	0.723565	0.429259	0.308555	0.389715
48650	49009	+	CDS	GEMMAAP_RS00210	NA	WP_043580066.1	hypothetical protein	6.55441	0.548006	0.664047	-0.0354337	0.495314	0.0226031	0.0036458	0.925474	0.0531192
49096	50085	-	CDS	GEMMAAP_RS00215	NA	WP_026848961.1	YncE family protein	5.37822	0.0459672	0.247713	-0.0941483	-0.0234877	0.945077	0.5059	0.854852	0.962878
50138	50449	+	CDS	GEMMAAP_RS00220	NA	WP_053333858.1	DUF1905 domain-containing protein	5.24721	-0.138267	-0.205608	-0.4681	-0.0842069	0.750846	0.544249	0.169513	0.835393
50468	51331	+	CDS	GEMMAAP_RS00225	NA	WP_043580067.1	aldo/keto reductase	6.13341	-0.0419139	0.0292794	-0.312818	-0.0900877	0.942181	0.946083	0.333129	0.802335
51397	52959	+	CDS	GEMMAAP_RS20425	NA	WP_075071362.1	DUF1080 domain-containing protein	6.68871	-0.123308	-0.102202	-0.114143	-0.214829	0.667781	0.698813	0.675316	0.327594
53112	53288	-	CDS	GEMMAAP_RS20430	NA	WP_158514664.1	hypothetical protein	6.46317	-0.215115	-0.118168	0.0938324	-0.0694953	0.474966	0.686613	0.776836	0.814407
53293	53922	-	CDS	GEMMAAP_RS00235	NA	WP_026848964.1	hypothetical protein	7.24859	-0.100907	0.0666274	-0.00309727	-0.159725	0.729392	0.794262	0.991599	0.44352
53919	54500	-	CDS	GEMMAAP_RS00240	NA	WP_026848965.1	RNA polymerase sigma factor	7.81801	0.0333391	0.246903	-0.171095	-0.21928	0.96031	0.509941	0.678153	0.533392
55205	56575	+	CDS	GEMMAAP_RS00245	NA	WP_082820934.1	M28 family peptidase	6.15551	0.070403	0.186174	0.0228432	0.225922	0.873304	0.545923	0.952745	0.414117
56585	57229	-	CDS	GEMMAAP_RS00250	NA	WP_202969212.1	SGNH/GDSL hydrolase family protein	4.71302	-0.230746	-0.288025	-0.515187	-0.335886	0.642652	0.480393	0.223416	0.415097
57488	57895	+	CDS	GEMMAAP_RS00255	NA	WP_158514665.1	hypothetical protein	7.17395	-0.115139	-0.23121	0.0141823	-0.0277032	0.695137	0.294887	0.965618	0.925842
57921	58391	+	CDS	GEMMAAP_RS00260	NA	WP_145978920.1	hypothetical protein	7.29218	-0.0843798	-0.0770336	0.0191124	0.0343834	0.730877	0.719858	0.951901	0.950232
58452	60695	+	CDS	GEMMAAP_RS00265	NA	WP_053333859.1	serine/threonine-protein kinase	8.21429	0.184058	0.056452	0.0346058	-0.0938285	0.298401	0.781373	0.874538	0.595406
60741	62099	+	CDS	GEMMAAP_RS00270	NA	WP_082820936.1	1-acyl-sn-glycerol-3-phosphate acyltransferase	6.45429	0.0879758	0.183702	0.101774	0.00522552	0.782619	0.420194	0.726969	0.989343
62183	64156	+	CDS	GEMMAAP_RS00275	NA	WP_026848970.1	ATP-binding cassette domain-containing protein	8.18665	0.280966	0.24831	0.227024	0.309285	0.0720359	0.0986622	0.15967	0.0443965
64232	66436	+	CDS	GEMMAAP_RS00280	NA	WP_145978921.1	hypothetical protein	8.14326	0.396073	0.168057	0.318573	-0.0881422	0.0256444	0.374885	0.0656855	0.664591
66642	67148	+	CDS	GEMMAAP_RS00285	NA	WP_026848972.1	hypothetical protein	6.59036	0.139376	-0.197537	0.105713	-0.0688482	0.601911	0.360522	0.696744	0.807929
67344	68567	+	CDS	GEMMAAP_RS00290	NA	WP_026848973.1	aminotransferase class I/II-fold pyridoxal phosphate-dependent enzyme	7.75895	0.164667	0.161078	0.112436	-0.0887779	0.516508	0.465735	0.658632	0.714473
68796	69392	-	CDS	GEMMAAP_RS00295	NA	WP_082820937.1	Uma2 family endonuclease	5.64898	-0.211566	-0.196167	-0.0722307	-0.000418346	0.6204	0.604461	0.878874	0.999875
69601	71514	-	CDS	GEMMAAP_RS00300	NA	WP_053333861.1	hypothetical protein	6.20554	-0.225299	-0.262149	-0.331655	-0.294322	0.5201	0.367462	0.274805	0.309616
71745	72041	-	CDS	GEMMAAP_RS00305	NA	WP_026848974.1	antibiotic biosynthesis monooxygenase	4.13559	-0.131861	-0.0368608	-0.608056	-0.566709	0.839428	0.951283	0.167731	0.177968
72107	73789	+	CDS	GEMMAAP_RS00310	NA	WP_026848975.1	amidohydrolase	6.2603	-0.0893171	-0.0385895	-0.12941	-0.222514	0.795011	0.903845	0.65463	0.343364
74260	75168	+	CDS	GEMMAAP_RS00315	NA	WP_075071586.1	hypothetical protein	4.8128	0.201698	0.158908	0.134438	-0.130133	0.667216	0.711142	0.799822	0.776175
75273	76619	+	CDS	GEMMAAP_RS00320	NA	WP_026848977.1	hemolysin family protein	7.08826	0.350744	0.40794	0.288711	0.354274	0.0643415	0.022304	0.151983	0.0645064
76731	77714	-	CDS	GEMMAAP_RS00325	NA	WP_158514666.1	cytochrome P450	4.95738	-0.0437345	-0.152269	-0.516812	-0.299407	0.95319	0.739587	0.209648	0.465248
77681	78250	-	CDS	GEMMAAP_RS00330	NA	WP_026848979.1	hypothetical protein	5.31749	0.0814179	0.400983	0.0642264	-0.0143271	0.864344	0.170341	0.88305	0.973779
78444	81674	+	CDS	GEMMAAP_RS00335	NA	WP_053333863.1	exo-alpha-sialidase	8.75176	-0.609492	-0.382724	-0.543796	-0.469348	0.000223096	0.014826	0.000721387	0.003175
81938	82648	-	CDS	GEMMAAP_RS00340	NA	WP_053333864.1	hypothetical protein	6.64848	-0.0249543	-0.47009	0.0579853	-0.172754	0.957197	0.0313557	0.864406	0.50708
83009	83491	-	CDS	GEMMAAP_RS00345	NA	WP_026848981.1	DsrE/DsrF/DrsH-like family protein	3.19764	-0.269542	-0.753791	0.101213	0.271283	0.731117	0.163227	0.917311	0.73514
83529	83837	-	CDS	GEMMAAP_RS00350	NA	WP_026848982.1	TusE/DsrC/DsvC family sulfur relay protein	2.39675	0.235506	0.404703	0.527803	1.45815	0.836908	0.617856	0.773255	0.206703
83881	85128	-	CDS	GEMMAAP_RS00355	NA	WP_026848983.1	NAD(P)/FAD-dependent oxidoreductase	3.60131	0.222083	0.127695	-0.632528	-0.263114	0.752621	0.841526	0.349414	0.709525
85344	86135	+	CDS	GEMMAAP_RS00360	NA	WP_145978922.1	hypothetical protein	8.32746	-0.481608	-0.39307	-0.260022	-0.0500566	0.00530456	0.019561	0.157384	0.823091
86221	88458	-	CDS	GEMMAAP_RS00365	NA	WP_026848984.1	prolyl oligopeptidase family serine peptidase	6.69758	-0.282762	-0.198126	-0.317777	-0.163281	0.258875	0.410424	0.185096	0.503941
88455	90104	-	CDS	GEMMAAP_RS00370	NA	WP_026848985.1	DUF885 family protein	6.43455	-0.287371	-0.255843	-0.26203	-0.203717	0.297303	0.313195	0.342857	0.443699
90179	91708	-	CDS	GEMMAAP_RS00375	NA	WP_053333866.1	glycosyltransferase family 39 protein	4.59335	0.025314	0.342197	0.272169	0.190989	0.971287	0.345806	0.554899	0.674994
91705	92931	-	CDS	GEMMAAP_RS00380	NA	WP_145978923.1	hypothetical protein	4.73405	0.250433	0.0452059	-0.0762205	-0.213553	0.615017	0.934846	0.89333	0.650915
93041	93856	-	CDS	GEMMAAP_RS00385	NA	WP_145978924.1	DUF3108 domain-containing protein	6.25174	0.306605	-0.076835	0.097156	0.0767735	0.245959	0.801701	0.785356	0.805102
94124	96154	+	CDS	GEMMAAP_RS00390	NA	WP_158514667.1	methyl-accepting chemotaxis protein	4.05819	-0.00696132	0.0179008	0.163712	0.239851	0.993698	0.980521	0.843189	0.7209
96114	97991	-	CDS	GEMMAAP_RS00395	NA	WP_043580073.1	CocE/NonD family hydrolase	6.18108	-0.41966	-0.384328	-0.426576	-0.549597	0.182698	0.179487	0.163079	0.0589742
98018	98440	+	CDS	GEMMAAP_RS00400	NA	WP_202969169.1	type II toxin-antitoxin system RelE/ParE family toxin	6.53376	0.193602	0.275397	0.423682	0.545551	0.493465	0.224462	0.0868879	0.0214706
98463	98777	+	CDS	GEMMAAP_RS00405	NA	WP_202969170.1	HigA family addiction module antidote protein	5.64121	0.077024	0.364903	0.414967	0.510732	0.870558	0.159207	0.163079	0.0701104
98897	99388	+	CDS	GEMMAAP_RS00410	NA	WP_026848991.1	(2Fe-2S)-binding protein	6.50521	0.0875527	0.0443341	-0.148211	-0.243758	0.808653	0.893952	0.624066	0.329996
99385	101511	+	CDS	GEMMAAP_RS00415	NA	WP_026848992.1	molybdopterin-dependent oxidoreductase	8.00222	-0.121644	-0.0757904	-0.0472193	-0.109206	0.543241	0.699629	0.833948	0.520969
101529	102860	+	CDS	GEMMAAP_RS00420	NA	WP_158514668.1	serine hydrolase	7.42245	0.00357096	0.0740847	-0.117496	-0.267568	0.992901	0.736938	0.576111	0.125272
102861	103343	+	CDS	GEMMAAP_RS00425	NA	WP_075071364.1	nuclear transport factor 2 family protein	6.45319	-0.0368396	-0.0532637	0.0971576	-0.00746691	0.991324	0.853725	0.751253	0.981685
103505	103906	+	CDS	GEMMAAP_RS00430	NA	WP_026848993.1	hypothetical protein	6.32044	-0.221025	-0.197612	-0.111634	-0.105046	0.492508	0.480619	0.769382	0.743104
103917	105593	-	CDS	GEMMAAP_RS00435	NA	WP_053333870.1	hypothetical protein	6.55704	-0.347516	-0.338057	-0.104024	-0.123355	0.136574	0.113507	0.73548	0.633349
106159	106476	+	CDS	GEMMAAP_RS00440	NA	WP_026848994.1	nucleotidyltransferase family protein	6.64129	-0.179885	0.0747793	-0.076863	-0.0281349	0.506513	0.783499	0.810568	0.927071
106457	106795	+	CDS	GEMMAAP_RS00445	NA	WP_026848995.1	DUF86 domain-containing protein	7.07938	-0.0589304	0.0352882	-0.112047	0.0432122	0.840861	0.92706	0.644635	0.862784
106988	107494	+	CDS	GEMMAAP_RS00450	NA	WP_026848996.1	hypothetical protein	6.00808	0.101539	0.0474552	-0.0370656	0.0881645	0.829908	0.914655	0.936438	0.825571
107895	110201	+	CDS	GEMMAAP_RS00455	NA	WP_026848997.1	TonB-dependent receptor	5.83213	-0.380577	-0.119335	-0.367869	-0.405164	0.164775	0.698813	0.169371	0.111741
110198	110686	+	CDS	GEMMAAP_RS00460	NA	WP_026848998.1	hypothetical protein	4.1788	-0.71662	-0.571577	-0.325625	-0.131103	0.254061	0.31567	0.664494	0.862521
110683	111900	+	CDS	GEMMAAP_RS00465	NA	WP_082820939.1	DUF4249 family protein	5.85789	-0.200031	-0.0611492	-0.217742	-0.231399	0.59124	0.872944	0.515346	0.440979
112354	113625	-	CDS	GEMMAAP_RS00470	NA	WP_075071365.1	DNA cytosine methyltransferase	10.0012	0.195242	0.243242	0.37204	0.637206	0.322685	0.165606	0.029367	0.000354279
113705	114838	-	CDS	GEMMAAP_RS00475	NA	WP_202969171.1	DNA cytosine methyltransferase	10.3085	0.0909247	0.0714145	0.28291	0.606699	0.746276	0.780921	0.15951	0.00191361
115030	115284	+	CDS	GEMMAAP_RS00480	NA	WP_158514669.1	helix-turn-helix domain-containing protein	8.32438	0.228847	0.285896	0.427774	0.656427	0.234944	0.0971464	0.0162719	0.000381165
115475	116014	+	CDS	GEMMAAP_RS00485	NA	WP_082820941.1	hypothetical protein	9.47577	0.0366222	0.193344	0.298917	0.742094	0.898696	0.275389	0.0820692	7.03977e-05
117098	117652	-	CDS	GEMMAAP_RS00495	NA	WP_026849001.1	hypothetical protein	8.99081	0.0973884	0.39854	0.282805	0.630388	0.627243	0.00696643	0.0644529	0.000109604
117883	118512	+	CDS	GEMMAAP_RS00500	NA	WP_158514670.1	hypothetical protein	7.86053	0.247683	0.213079	0.0608715	0.162946	0.349276	0.388836	0.860353	0.53419
118605	120248	-	CDS	GEMMAAP_RS00505	pgi	WP_026849003.1	glucose-6-phosphate isomerase	8.05969	0.0795055	0.156365	0.0587601	0.132683	0.661854	0.269716	0.764553	0.3524
120427	121068	-	CDS	GEMMAAP_RS00510	NA	WP_145978925.1	hypothetical protein	4.83529	-0.430729	-0.452467	-0.214065	-0.305031	0.29586	0.204156	0.647527	0.439785
121193	122104	+	CDS	GEMMAAP_RS00515	mmuM	WP_043580079.1	homocysteine S-methyltransferase	5.95468	-0.0467155	0.0624309	-0.0795885	0.109057	0.931568	0.868285	0.851766	0.757729
122223	122411	+	CDS	GEMMAAP_RS20750	NA	WP_043580081.1	hypothetical protein	5.51932	-0.0630832	-0.122615	-0.0622844	0.33394	0.932807	0.79701	0.913709	0.415097
122549	122950	+	CDS	GEMMAAP_RS20165	NA	WP_202969213.1	FKBP-type peptidyl-prolyl cis-trans isomerase	5.7414	-0.427835	-0.230249	-0.639792	-0.534719	0.104674	0.385225	0.0103454	0.0300753
123230	126337	+	CDS	GEMMAAP_RS00530	NA	WP_075071368.1	serine/threonine-protein kinase	8.95669	-0.16857	-0.292432	-0.0991039	-0.177343	0.364735	0.0628636	0.607414	0.274431
126393	127643	-	CDS	GEMMAAP_RS00535	NA	WP_026849006.1	ATP-binding protein	5.65597	0.14707	0.064061	-0.0519636	0.236035	0.664018	0.851576	0.889921	0.388407
127819	128031	+	CDS	GEMMAAP_RS00540	NA	WP_202969172.1	DUF433 domain-containing protein	5.60428	0.0630421	0.344897	-0.117364	0.228614	0.922982	0.33342	0.818193	0.553338
128161	128556	-	CDS	GEMMAAP_RS00545	NA	WP_026849008.1	type II toxin-antitoxin system VapC family toxin	6.32794	0.0179951	0.0650565	0.0619252	0.172917	0.966427	0.820063	0.857736	0.492534
128553	128810	-	CDS	GEMMAAP_RS00550	NA	WP_026849009.1	type II toxin-antitoxin system Phd/YefM family antitoxin	6.02158	0.104913	0.178221	0.20987	0.237773	0.767548	0.504766	0.480302	0.369579
128912	129319	+	CDS	GEMMAAP_RS00555	NA	WP_202969173.1	MmcQ/YjbR family DNA-binding protein	5.15841	-0.110497	-0.0255196	-0.0563401	0.300356	0.827239	0.959438	0.911822	0.403308
129386	130720	-	CDS	GEMMAAP_RS00560	NA	WP_026849011.1	hypothetical protein	8.90224	0.0373782	0.102516	0.174236	0.192263	0.981634	0.54685	0.264362	0.196795
130849	131760	-	CDS	GEMMAAP_RS00565	NA	WP_043580083.1	alpha/beta hydrolase	3.8795	-0.268161	-0.0622029	-0.0529165	0.139909	0.704364	0.928764	0.946564	0.839483
131916	132824	+	CDS	GEMMAAP_RS00570	NA	WP_026849013.1	MBL fold metallo-hydrolase	4.8973	-0.143651	-0.474081	-0.01732	-0.135924	0.774093	0.153838	0.974453	0.770691
132877	133347	+	CDS	GEMMAAP_RS00575	NA	WP_053333872.1	hypothetical protein	4.42684	0.0947388	-0.0660915	0.182575	0.20034	0.907651	0.920565	0.804329	0.740647
133453	134760	-	CDS	GEMMAAP_RS00580	NA	WP_053333873.1	esterase-like activity of phytase family protein	3.13461	0.228658	0.0906476	-0.822125	-0.259347	0.782761	0.906507	0.22578	0.719336
134796	137846	-	CDS	GEMMAAP_RS20800	NA	WP_202969174.1	lamin tail domain-containing protein	3.60032	0.360389	0.537771	-0.92993	-0.339286	0.592611	0.294887	0.127226	0.589016
137998	140415	-	CDS	GEMMAAP_RS00605	NA	WP_053333874.1	serine/threonine-protein kinase	7.27912	-0.092872	-0.0215023	-0.080842	-0.0181889	0.730877	0.938201	0.771771	0.947225
140580	140822	+	CDS	GEMMAAP_RS00610	NA	WP_043580084.1	hypothetical protein	5.21426	0.359553	0.149125	0.341871	0.176609	0.285995	0.68122	0.310661	0.620098
140800	141234	+	CDS	GEMMAAP_RS00615	NA	WP_026849015.1	PIN domain-containing protein	5.71954	-0.00775471	-0.215804	0.335397	0.189818	0.992634	0.571715	0.388994	0.641508
141271	141834	-	CDS	GEMMAAP_RS00620	NA	WP_158514671.1	Uma2 family endonuclease	4.83601	0.00724698	-0.122584	0.407199	0.3729	0.992901	0.785441	0.329883	0.343364
142180	143358	+	CDS	GEMMAAP_RS00625	NA	WP_053333876.1	serine hydrolase	6.28667	-0.333838	-0.217339	-0.55127	-0.449804	0.252022	0.44069	0.0383606	0.085752
143383	144483	+	CDS	GEMMAAP_RS00630	NA	WP_026849016.1	PLP-dependent aminotransferase family protein	5.96467	-0.00116834	0.0186629	-0.159139	-0.166939	0.998247	0.963514	0.658632	0.604604
144647	145594	+	CDS	GEMMAAP_RS00635	NA	WP_026849017.1	NmrA/HSCARG family protein	6.88006	0.516823	0.438628	0.405943	0.266406	0.0112903	0.0252088	0.0515768	0.206828
145621	145782	+	CDS	GEMMAAP_RS20435	NA	WP_158514672.1	hypothetical protein	6.35115	0.473	0.585075	0.734216	0.629603	0.0507178	0.00973512	0.00373343	0.0118377
145840	146817	-	CDS	GEMMAAP_RS00640	NA	WP_026849018.1	SDR family NAD(P)-dependent oxidoreductase	5.36747	-0.0977805	-0.166983	-0.191321	-0.399874	0.838256	0.641209	0.605302	0.19087
146924	147355	+	CDS	GEMMAAP_RS00645	NA	WP_026849019.1	DUF1801 domain-containing protein	6.14201	-0.353052	-0.141445	-0.292784	-0.103895	0.301284	0.700133	0.403345	0.787768
147442	147861	+	CDS	GEMMAAP_RS00650	NA	WP_026849020.1	hypothetical protein	5.77472	0.064012	-0.0602663	-0.0871678	-0.207479	0.886773	0.869733	0.820956	0.469883
147914	149185	-	CDS	GEMMAAP_RS00655	NA	WP_043580086.1	ATP-binding protein	7.93206	-0.0464438	0.0984602	-0.127837	-0.0620669	0.883201	0.680725	0.582237	0.794238
149332	149481	+	CDS	GEMMAAP_RS20440	NA	WP_158514673.1	hypothetical protein	1.80085	0.438925	-0.373219	0.321449	0.731792	0.791572	0.793581	0.866567	0.622492
149707	150144	+	CDS	GEMMAAP_RS00660	NA	WP_026849021.1	hypothetical protein	7.08456	0.0660687	-0.083585	0.266855	0.231524	0.922073	0.865074	0.545082	0.579159
150156	150530	+	CDS	GEMMAAP_RS00665	NA	WP_053333877.1	hypothetical protein	7.30047	0.156727	0.136989	-0.0119407	-0.0900169	0.806411	0.79701	0.983847	0.86935
150536	151003	+	CDS	GEMMAAP_RS00670	NA	WP_043580087.1	AAC(3)-I family aminoglycoside N-acetyltransferase	6.9261	0.0405806	-0.0454175	0.0149497	0.0215308	0.928432	0.88866	0.965848	0.947794
151023	151514	+	CDS	GEMMAAP_RS00675	NA	WP_043580318.1	DUF4440 domain-containing protein	6.23271	0.225281	0.124762	-0.00446355	-0.169834	0.602931	0.767036	0.993131	0.654955
151568	151927	+	CDS	GEMMAAP_RS00680	NA	WP_026849024.1	hypothetical protein	5.39919	0.139927	-0.112833	-0.171856	-0.292589	0.804112	0.810648	0.740373	0.46735
152291	153232	-	CDS	GEMMAAP_RS19900	NA	WP_026849025.1	MBL fold metallo-hydrolase	2.91931	0.420659	0.42087	-0.0661331	0.445287	0.641344	0.578613	0.955209	0.617947
153290	153904	+	CDS	GEMMAAP_RS20445	NA	WP_053333878.1	TetR/AcrR family transcriptional regulator	5.43681	0.0124766	0.0928322	-0.241038	-0.164375	0.983972	0.80815	0.513799	0.646531
154105	154275	+	CDS	GEMMAAP_RS20190	NA	WP_158514674.1	hypothetical protein	6.36275	0.334076	-0.267507	0.827127	0.643015	0.477738	0.53456	0.0549162	0.131436
154362	154646	+	CDS	GEMMAAP_RS00695	NA	WP_026849026.1	helix-hairpin-helix domain-containing protein	5.11059	-0.0381363	-0.13033	-0.007959	-0.0194304	0.954268	0.748305	0.98762	0.968582
154684	156828	-	CDS	GEMMAAP_RS00700	NA	WP_082820946.1	hypothetical protein	6.73464	0.230586	0.0254068	0.277568	0.256544	0.398396	0.940938	0.295982	0.311229
156955	157449	-	CDS	GEMMAAP_RS00705	NA	WP_158514675.1	type II toxin-antitoxin system VapC family toxin	6.64146	0.188527	0.284379	0.381647	0.461733	0.613225	0.344478	0.246562	0.132197
157415	157651	-	CDS	GEMMAAP_RS00710	NA	WP_043580088.1	type II toxin-antitoxin system Phd/YefM family antitoxin	6.03635	0.179689	0.229767	0.449611	0.491105	0.615017	0.44069	0.158522	0.105252
157921	159168	+	CDS	GEMMAAP_RS00715	NA	WP_026849029.1	sodium:proton antiporter	7.09142	-0.0671108	0.0528884	0.144975	-0.0770379	0.819398	0.830649	0.526556	0.740259
159187	160179	-	CDS	GEMMAAP_RS00720	NA	WP_158514676.1	HDOD domain-containing protein	3.31667	0.298884	-0.0314557	0.492468	0.586304	0.720351	0.973399	0.545326	0.406086
160570	161922	+	CDS	GEMMAAP_RS00725	NA	WP_158514677.1	serine hydrolase	6.38918	-0.0223491	-0.304641	-0.0506838	-0.300065	0.962925	0.238803	0.882681	0.224313
162039	163622	+	CDS	GEMMAAP_RS00730	NA	WP_053333883.1	S8 family peptidase	5.53029	0.0384805	-0.0695984	-0.0778916	-0.123066	0.945447	0.85848	0.850804	0.718591
163644	165005	+	CDS	GEMMAAP_RS00735	NA	WP_026849031.1	hypothetical protein	4.01255	-0.369431	-0.342021	-0.428487	-0.833979	0.521577	0.475865	0.369438	0.054415
165049	166215	-	CDS	GEMMAAP_RS20450	NA	WP_026849032.1	hypothetical protein	6.97625	-0.114469	0.096261	-0.462557	-0.279825	0.732384	0.744021	0.0561279	0.253898
166537	168072	+	CDS	GEMMAAP_RS00745	NA	WP_043580093.1	peptide ligase PGM1-related protein	5.53828	-0.145041	0.0914786	-0.493276	-0.398462	0.710844	0.789305	0.106545	0.178695
168109	168684	-	CDS	GEMMAAP_RS00750	NA	WP_053333884.1	hypothetical protein	6.36896	0.0316474	-0.139172	-0.228936	-0.115128	0.943138	0.595789	0.378405	0.677129
168747	170360	+	CDS	GEMMAAP_RS00755	NA	WP_026849034.1	ATP-binding cassette domain-containing protein	8.27512	0.253771	0.333209	0.21864	0.168069	0.187499	0.0542407	0.24814	0.361088
170406	171179	-	CDS	GEMMAAP_RS00760	NA	WP_053333885.1	LytTR family DNA-binding domain-containing protein	3.91524	0.00313262	0.177412	0.658026	0.473737	0.997723	0.793254	0.323377	0.469289
171176	172252	-	CDS	GEMMAAP_RS00765	NA	WP_053333886.1	histidine kinase	4.71139	0.0548906	0.140171	0.740991	-0.0811246	0.943392	0.774107	0.0680898	0.882274
172249	173043	-	CDS	GEMMAAP_RS00770	NA	WP_158514678.1	tetratricopeptide repeat protein	4.23447	-0.0230082	0.275791	-0.494938	-0.447504	0.981634	0.60589	0.359277	0.370618
173051	175240	-	CDS	GEMMAAP_RS00775	NA	WP_043580096.1	TonB-dependent receptor	5.77959	-0.133314	0.258407	-0.357102	-0.103168	0.761893	0.415803	0.285087	0.784626
175354	175923	-	CDS	GEMMAAP_RS00780	NA	WP_026849037.1	SCO family protein	5.8925	0.180043	0.253476	-0.340284	-0.0180322	0.614899	0.375197	0.259587	0.962878
175923	176393	-	CDS	GEMMAAP_RS00785	NA	WP_053333888.1	copper chaperone PCu(A)C	4.18856	0.531774	0.603199	0.00040469	0.117163	0.30732	0.174587	0.999765	0.852774
176390	177247	-	CDS	GEMMAAP_RS00790	NA	WP_075071371.1	copper chaperone PCu(A)C	5.83758	0.311135	0.428451	0.715336	0.6458	0.327914	0.109689	0.0170875	0.0306093
177280	178248	-	CDS	GEMMAAP_RS00795	NA	WP_026849039.1	SRPBCC domain-containing protein	4.48771	-0.389001	-0.125562	-0.240659	-0.628964	0.522637	0.83556	0.699481	0.193349
178232	178639	-	CDS	GEMMAAP_RS00800	NA	WP_053333890.1	metalloregulator ArsR/SmtB family transcription factor	3.43261	1.00142	0.45143	-1.10018	-0.832893	0.119444	0.512307	0.0900019	0.18186
178766	180127	+	CDS	GEMMAAP_RS00805	NA	WP_026849040.1	hypothetical protein	8.83291	0.153308	0.0680818	-0.0622842	-0.0747614	0.50864	0.775988	0.811481	0.735174
180210	183119	+	CDS	GEMMAAP_RS00810	NA	WP_053333891.1	protein kinase	8.29972	-0.080784	0.0403072	-0.0279498	-0.154962	0.710941	0.847407	0.896747	0.328443
183127	184248	-	CDS	GEMMAAP_RS00815	NA	WP_082820949.1	hypothetical protein	5.43389	-0.842855	-0.392343	-0.83281	-0.799324	0.00812063	0.204809	0.00959174	0.0114433
184245	185591	-	CDS	GEMMAAP_RS00820	NA	WP_075071372.1	hypothetical protein	5.45257	-1.01561	-0.465887	-0.93117	-0.927485	0.000500343	0.0804412	0.00148722	0.00146289
185613	188537	-	CDS	GEMMAAP_RS00825	NA	WP_053333893.1	DUF2309 domain-containing protein	6.96824	-0.89004	-0.346149	-1.07468	-0.602712	5.71211e-05	0.0817569	4.33113e-06	0.00343286
188540	190027	-	CDS	GEMMAAP_RS00830	NA	WP_082820950.1	SulP family inorganic anion transporter	6.83001	-0.757138	-0.35343	-0.897031	-0.558739	0.000390144	0.0781016	7.07991e-05	0.00771589
190165	190542	+	CDS	GEMMAAP_RS00835	NA	WP_026849042.1	DUF2384 domain-containing protein	4.68805	-0.0151852	0.277751	0.368982	0.55628	0.986355	0.548237	0.478449	0.216055
190502	191260	+	CDS	GEMMAAP_RS00840	NA	WP_026849043.1	RES family NAD+ phosphorylase	6.00041	0.259488	0.215373	0.641328	0.547981	0.425422	0.465812	0.0272528	0.0583625
191990	192247	+	CDS	GEMMAAP_RS00845	NA	WP_026849044.1	hypothetical protein	6.15366	0.113802	-0.0158467	0.65251	0.532573	0.754987	0.968918	0.0162268	0.0505463
192313	192537	+	CDS	GEMMAAP_RS00850	NA	WP_026849045.1	amphi-Trp domain-containing protein	6.34162	-0.0905523	0.0373583	0.779926	0.723758	0.813687	0.919037	0.00393648	0.00702824
192603	193106	-	CDS	GEMMAAP_RS00855	NA	WP_026849046.1	hypothetical protein	6.19599	-0.368067	-0.372002	-0.288304	-0.185835	0.15862	0.114702	0.311948	0.507256
193259	193990	+	CDS	GEMMAAP_RS00860	NA	WP_082820951.1	peptidylprolyl isomerase	5.95301	0.0328194	0.109658	-0.071898	0.0298193	0.952373	0.748305	0.860353	0.938967
194348	194599	+	CDS	GEMMAAP_RS00865	NA	WP_026849047.1	type II toxin-antitoxin system VapB family antitoxin	5.46436	0.53938	0.317916	0.085397	0.173979	0.0895982	0.328054	0.859939	0.64828
194596	195009	+	CDS	GEMMAAP_RS00870	NA	WP_026849048.1	type II toxin-antitoxin system VapC family toxin	5.63249	0.456744	0.399623	0.192938	0.309032	0.19829	0.225234	0.668552	0.400127
195204	196829	+	CDS	GEMMAAP_RS00875	NA	WP_158514679.1	endonuclease/exonuclease/phosphatase family protein	7.16071	0.00853627	0.202488	-0.24174	-0.219096	0.983383	0.314473	0.24349	0.271217
197027	201037	+	CDS	GEMMAAP_RS00880	NA	WP_026849050.1	adenylate/guanylate cyclase domain-containing protein	8.09877	-0.242796	-0.0896757	-0.0708651	-0.125215	0.155894	0.641115	0.751253	0.465248
201034	202260	+	CDS	GEMMAAP_RS00885	NA	WP_026849051.1	DUF2236 domain-containing protein	6.9957	-0.24119	-0.169814	-0.237054	-0.149243	0.227882	0.375197	0.223416	0.443699
202257	203267	+	CDS	GEMMAAP_RS00890	NA	WP_145978931.1	hypothetical protein	6.43075	-0.121078	-0.0841003	-0.102972	-0.0761455	0.702732	0.768802	0.748734	0.791141
203264	203944	+	CDS	GEMMAAP_RS00895	NA	WP_026849053.1	hypothetical protein	5.83714	-0.0911377	0.00854228	0.16726	0.12085	0.823746	0.981177	0.635085	0.718954
203973	206519	-	CDS	GEMMAAP_RS00900	NA	WP_158514680.1	TonB-dependent receptor	8.10115	0.479163	0.315773	-0.212009	0.0278294	0.153019	0.337586	0.569437	0.948024
206979	209990	+	CDS	GEMMAAP_RS00905	NA	WP_158514681.1	serine/threonine-protein kinase	8.27442	-0.319602	0.0140136	-0.273504	-0.259343	0.0338451	0.951283	0.0672376	0.0782946
210033	211079	+	CDS	GEMMAAP_RS00910	NA	WP_053333896.1	membrane dipeptidase	6.07499	-0.352202	-0.371695	-0.4544	-0.26556	0.212116	0.136436	0.0804781	0.311229
211416	211688	-	CDS	GEMMAAP_RS00915	NA	WP_026849055.1	metal-binding protein	6.11113	0.0206448	0.0898613	0.129848	0.163867	0.965562	0.77405	0.69867	0.562058
211767	212459	+	CDS	GEMMAAP_RS00920	NA	WP_026849056.1	VIT family protein	5.99574	0.227507	0.251293	0.0742855	-0.0485999	0.535566	0.418259	0.862818	0.904898
212529	213899	-	CDS	GEMMAAP_RS00925	NA	WP_026849057.1	M28 family metallopeptidase	5.36194	-0.158087	-0.124482	-0.453036	-0.258895	0.749906	0.772247	0.211855	0.475503
213905	214732	-	CDS	GEMMAAP_RS00930	NA	WP_158514682.1	host specificity protein	4.38344	-0.356144	-0.246276	0.0881903	0.109469	0.5201	0.620243	0.892169	0.854552
214773	215507	+	CDS	GEMMAAP_RS00935	NA	WP_053333898.1	peptidylprolyl isomerase	5.64346	-0.231632	-0.251099	-0.289535	-0.325475	0.502757	0.380031	0.347137	0.253898
215508	215765	+	CDS	GEMMAAP_RS00940	NA	WP_026849058.1	hypothetical protein	4.85871	-0.582559	-0.181895	0.0604465	0.166162	0.125302	0.667717	0.913982	0.719336
215769	216626	-	CDS	GEMMAAP_RS00945	sseA	WP_043580358.1	3-mercaptopyruvate sulfurtransferase	6.04478	-0.133577	-0.113783	0.187759	0.0370866	0.695354	0.705426	0.543915	0.917886
216859	218355	+	CDS	GEMMAAP_RS19905	NA	WP_082820954.1	alpha/beta fold hydrolase	7.76475	-0.0342155	0.0122745	-0.0507503	-0.0867642	0.931035	0.970651	0.861743	0.7209
218568	219509	+	CDS	GEMMAAP_RS00960	NA	WP_043580361.1	acetamidase/formamidase family protein	6.02315	-0.206481	-0.229423	-0.11402	-0.129344	0.56068	0.442591	0.778662	0.709961
219865	221451	-	CDS	GEMMAAP_RS00965	NA	WP_026849062.1	amidase	6.644	0.396867	0.109876	0.239529	0.0173186	0.149206	0.738379	0.420069	0.962878
221539	221904	-	CDS	GEMMAAP_RS00970	NA	WP_026849063.1	hypothetical protein	5.26	0.810615	0.580516	0.836089	0.54773	0.00826181	0.051697	0.0123427	0.107803
221937	222422	-	CDS	GEMMAAP_RS00975	NA	WP_043580100.1	DoxX family protein	6.63574	0.659131	0.132597	0.688187	0.601566	0.00495155	0.642223	0.00695882	0.0173535
222560	223897	+	CDS	GEMMAAP_RS00980	argG	WP_026849065.1	argininosuccinate synthase	8.92039	0.196782	0.100182	0.118188	0.209634	0.295103	0.618568	0.551919	0.217973
224235	225008	-	CDS	GEMMAAP_RS00985	NA	WP_026849066.1	VOC family protein	6.77953	-0.484147	-0.592912	-0.359958	-0.495209	0.0494877	0.00967198	0.134048	0.0302551
225182	225883	+	CDS	GEMMAAP_RS00990	NA	WP_026849067.1	hypothetical protein	8.01384	-0.0709094	0.0144468	-0.0420407	-0.23636	0.74544	0.950218	0.850057	0.121759
225895	226830	+	CDS	GEMMAAP_RS00995	NA	WP_026849068.1	2-dehydropantoate 2-reductase	8.04966	-0.136596	-0.111496	-0.16639	-0.319114	0.596858	0.637952	0.47457	0.111771
227182	229647	+	CDS	GEMMAAP_RS01000	NA	WP_082820955.1	DUF1592 domain-containing protein	8.70229	0.203431	0.0537967	0.242766	0.101839	0.288145	0.80815	0.156788	0.588837
229668	231071	+	CDS	GEMMAAP_RS01005	NA	WP_043580101.1	DUF1552 domain-containing protein	8.19048	0.348793	0.188408	0.332004	0.103336	0.0376653	0.287203	0.0463175	0.58837
231087	233225	+	CDS	GEMMAAP_RS01010	NA	WP_026849070.1	ankyrin repeat domain-containing protein	8.52361	0.263928	0.0896816	0.364863	0.0183129	0.0949679	0.628706	0.0144211	0.93087
233303	234346	-	CDS	GEMMAAP_RS01015	NA	WP_026849071.1	hypothetical protein	6.37048	-0.285485	-0.104029	-0.375434	-0.274587	0.327914	0.740295	0.149585	0.281694
234557	235504	+	CDS	GEMMAAP_RS01020	NA	WP_082820956.1	creatininase family protein	6.12233	-0.0950766	-0.119973	-0.341611	-0.291404	0.807609	0.701653	0.194904	0.253898
235564	238272	+	CDS	GEMMAAP_RS01025	NA	WP_053333901.1	carbohydrate binding family 9 domain-containing protein	6.89047	-0.156807	-0.0839827	0.178793	0.03435	0.581769	0.760589	0.478449	0.90815
238302	238754	+	CDS	GEMMAAP_RS01030	NA	WP_026849072.1	hypothetical protein	6.51061	0.107408	0.232967	-0.286673	-0.132531	0.746432	0.336551	0.255959	0.621201
238764	240086	-	CDS	GEMMAAP_RS01035	NA	WP_145978934.1	hypothetical protein	7.55535	-0.113803	-0.383365	0.00240278	-0.544619	0.636806	0.0281337	0.992917	0.00140948
240133	243879	-	CDS	GEMMAAP_RS01040	NA	WP_026849074.1	TonB-dependent receptor	8.36341	-0.0229826	-0.306334	0.046603	-0.362553	0.938397	0.037047	0.820194	0.0104342
243982	244908	-	CDS	GEMMAAP_RS01045	murB	WP_026849075.1	UDP-N-acetylmuramate dehydrogenase	7.7727	-0.12183	-0.195806	0.00611123	0.105434	0.610458	0.308862	0.981342	0.623358
245152	245550	+	CDS	GEMMAAP_RS01050	NA	WP_053333902.1	helix-turn-helix domain-containing protein	3.84731	-0.000674846	-0.00209619	0.583781	0.819053	0.999683	0.998016	0.356927	0.146643
245547	246035	+	CDS	GEMMAAP_RS01055	NA	WP_026849076.1	hypothetical protein	4.65879	-0.0943661	0.300407	-0.0106676	0.232372	0.890583	0.487237	0.986751	0.627801
246166	247605	+	CDS	GEMMAAP_RS01060	NA	WP_053333903.1	insulinase family protein	7.01275	0.0811964	-0.0718796	-0.0698064	-0.19157	0.769614	0.766363	0.968955	0.323824
247602	248999	+	CDS	GEMMAAP_RS01065	NA	WP_026849077.1	insulinase family protein	7.46092	0.258535	0.0278768	0.0599595	-0.0913742	0.195731	0.919637	0.817697	0.669274
249165	249878	+	CDS	GEMMAAP_RS01070	NA	WP_043580108.1	DUF429 domain-containing protein	5.31295	0.0127777	-0.260562	-0.353313	-0.403379	0.983383	0.402163	0.261938	0.17145
249921	251432	+	CDS	GEMMAAP_RS01075	NA	WP_026849079.1	Gfo/Idh/MocA family oxidoreductase	7.60515	-0.374528	-0.300223	-0.538627	-0.351534	0.0613463	0.117651	0.0057533	0.0702787
251432	252943	+	CDS	GEMMAAP_RS01080	NA	WP_053333904.1	M20/M25/M40 family metallo-hydrolase	6.80019	-0.3822	-0.240435	-0.709916	-0.524516	0.0696157	0.251084	0.000765809	0.0101579
252992	253894	+	CDS	GEMMAAP_RS01085	NA	WP_053333905.1	D-hexose-6-phosphate mutarotase	5.67785	-0.428951	-0.165353	-0.706841	-0.679829	0.172446	0.623557	0.0142202	0.0164898
253930	254706	-	CDS	GEMMAAP_RS01090	NA	WP_026849081.1	DUF4397 domain-containing protein	6.90875	0.626412	0.475961	0.46217	0.338203	0.00278426	0.0193069	0.0410534	0.135112
254900	255517	-	CDS	GEMMAAP_RS01095	NA	WP_026849082.1	bifunctional phosphoribosyl-AMP cyclohydrolase/phosphoribosyl-ATP diphosphatase HisIE	8.09854	0.413543	0.458903	0.230875	0.0787962	0.00399008	0.00125676	0.129568	0.646531
255514	256326	-	CDS	GEMMAAP_RS01100	hisN	WP_026849083.1	histidinol-phosphatase	8.48084	0.585915	0.477609	0.265252	0.199158	9.16529e-05	0.000980987	0.0743737	0.18186
256323	257108	-	CDS	GEMMAAP_RS01105	hisF	WP_026849084.1	imidazole glycerol phosphate synthase subunit HisF	8.77602	0.580968	0.526316	0.394234	0.35992	0.000135944	0.000540759	0.0075781	0.0144396
257110	257658	-	CDS	GEMMAAP_RS01110	NA	WP_026849085.1	imidazoleglycerol-phosphate dehydratase	8.16954	0.568257	0.528104	0.294027	0.267869	0.000251404	0.000597966	0.063305	0.0883584
257655	258368	-	CDS	GEMMAAP_RS01115	hisA	WP_026849086.1	1-(5-phosphoribosyl)-5-[(5-phosphoribosylamino)methylideneamino]imidazole-4-carboxamide isomerase	8.30604	0.593934	0.537927	0.325881	0.193213	0.000448933	0.00121767	0.0542468	0.267712
258365	259024	-	CDS	GEMMAAP_RS01120	hisH	WP_043580376.1	imidazole glycerol phosphate synthase subunit HisH	8.03561	0.713521	0.62678	0.49835	0.398777	1.0073e-05	4.42689e-05	0.00101567	0.00760346
259033	260106	-	CDS	GEMMAAP_RS01125	NA	WP_053333906.1	histidinol-phosphate aminotransferase family protein	8.75543	0.448157	0.509332	0.3774	0.394468	0.00194892	0.000540759	0.00978135	0.00702824
260103	261434	-	CDS	GEMMAAP_RS01130	hisD	WP_026849088.1	histidinol dehydrogenase	8.68578	0.312643	0.4204	0.498743	0.391097	0.07787	0.0116647	0.00482696	0.0267893
261431	262309	-	CDS	GEMMAAP_RS01135	NA	WP_026849089.1	ATP phosphoribosyltransferase	8.72512	0.205481	0.232145	0.101234	0.280971	0.210285	0.118348	0.577642	0.0621267
262691	263191	+	CDS	GEMMAAP_RS01140	NA	WP_026849090.1	cupredoxin domain-containing protein	11.0076	0.251553	0.263047	0.498941	0.284263	0.493465	0.417794	0.101028	0.348365
263261	264934	+	CDS	GEMMAAP_RS01145	NA	WP_026849091.1	hypothetical protein	6.76351	-0.0185047	0.0223381	0.167942	0.122401	0.962925	0.943466	0.515346	0.6228
264960	265394	+	CDS	GEMMAAP_RS20805	NA	WP_026849092.1	hypothetical protein	8.07982	0.0524725	-0.0339418	0.180766	0.0689739	0.832139	0.877962	0.283878	0.716559
265437	265946	+	CDS	GEMMAAP_RS01155	NA	WP_026849093.1	GAF domain-containing protein	7.82271	0.0825747	0.049947	0.185367	0.181573	0.775698	0.851576	0.413261	0.390347
265998	266594	+	CDS	GEMMAAP_RS01160	NA	WP_043580110.1	HD domain-containing protein	7.71045	0.263244	0.0866513	0.061343	0.0446214	0.184408	0.705334	0.818927	0.8543
266826	267134	+	CDS	GEMMAAP_RS01165	NA	WP_145978935.1	hypothetical protein	5.55082	-0.0177683	0.108984	0.149287	0.296112	0.980478	0.799761	0.776836	0.452888
267094	267438	+	CDS	GEMMAAP_RS01170	NA	WP_145978936.1	hypothetical protein	4.12126	0.458026	0.32592	0.770627	0.246925	0.349276	0.481582	0.140671	0.692141
267449	268609	+	CDS	GEMMAAP_RS01175	NA	WP_053333907.1	YncE family protein	4.62899	0.737778	0.30228	0.288919	-0.066114	0.0546567	0.470194	0.549922	0.905952
268843	269280	-	CDS	GEMMAAP_RS01180	NA	WP_158514683.1	hypothetical protein	6.23348	0.089308	-0.0193788	0.177486	0.155324	0.873304	0.973399	0.70539	0.717301
269527	270717	-	CDS	GEMMAAP_RS01185	ispG	WP_053334025.1	flavodoxin-dependent (E)-4-hydroxy-3-methylbut-2-enyl-diphosphate synthase	9.0081	0.228421	0.3085	0.134245	0.198995	0.122659	0.0248091	0.386421	0.158182
270849	271313	+	CDS	GEMMAAP_RS01190	NA	WP_202969175.1	hypothetical protein	8.32164	0.0664714	0.21557	0.397655	0.492218	0.835859	0.322721	0.0600297	0.0181547
271374	271931	+	CDS	GEMMAAP_RS01195	NA	WP_026849101.1	outer membrane beta-barrel protein	11.0672	0.57094	0.552322	0.221383	0.248291	0.181027	0.170413	0.638876	0.55643
272022	273308	+	CDS	GEMMAAP_RS01200	NA	WP_043580111.1	FAD-dependent oxidoreductase	10.0908	0.0847239	-0.0204878	0.114315	0.182312	0.746322	0.940938	0.605302	0.33215
273318	273920	+	CDS	GEMMAAP_RS01205	NA	WP_026849103.1	hypothetical protein	8.98488	-0.0696776	0.0586289	0.137952	0.170087	0.819398	0.820622	0.557534	0.414979
273920	274492	+	CDS	GEMMAAP_RS01210	NA	WP_026849104.1	hypothetical protein	9.13768	-0.0217234	0.0303186	0.0328064	0.130497	0.954268	0.913297	0.900403	0.518118
274563	275129	+	CDS	GEMMAAP_RS01215	NA	WP_026849105.1	hypothetical protein	8.72047	-0.101146	-0.2094	-0.178476	-0.209731	0.664018	0.248227	0.344333	0.233966
275126	275785	-	CDS	GEMMAAP_RS01220	NA	WP_026849106.1	HAD family phosphatase	5.76197	0.300216	0.357249	-0.0774889	0.0352167	0.28793	0.142101	0.833277	0.919732
275809	277206	-	CDS	GEMMAAP_RS01225	argH	WP_043580112.1	argininosuccinate lyase	7.67808	-0.0212877	0.105191	0.0170121	0.113347	0.954268	0.628591	0.9506	0.591889
277441	277908	-	CDS	GEMMAAP_RS01230	argR	WP_026849108.1	arginine repressor	5.18278	-0.0361912	0.171433	0.406122	0.127951	0.967079	0.620199	0.222793	0.735651
278070	279089	+	CDS	GEMMAAP_RS01235	NA	WP_026849109.1	N-acetyl-gamma-glutamyl-phosphate reductase	5.576	0.279201	0.460403	0.402975	0.334612	0.39203	0.0794843	0.183851	0.25867
279086	279841	+	CDS	GEMMAAP_RS01240	argB	WP_053333909.1	acetylglutamate kinase	5.58165	0.304668	0.108106	0.099617	-0.0309751	0.339617	0.758937	0.810074	0.938806
279883	281109	+	CDS	GEMMAAP_RS01245	NA	WP_145978937.1	acetylornithine/succinylornithine family transaminase	5.81993	0.218484	0.228885	0.457566	0.38092	0.549491	0.465735	0.151373	0.220012
281735	283321	+	CDS	GEMMAAP_RS01250	NA	WP_026849110.1	alkaline phosphatase family protein	7.59275	0.0300581	0.181536	-0.0713371	0.116966	0.925916	0.305456	0.771771	0.533537
283348	283938	+	CDS	GEMMAAP_RS01255	NA	WP_026849111.1	hypothetical protein	6.32106	0.085367	-0.0660609	0.0242728	0.0555082	0.791251	0.808964	0.946874	0.845636
284039	286171	+	CDS	GEMMAAP_RS01260	NA	WP_053333910.1	M20/M25/M40 family metallo-hydrolase	7.32704	0.145983	0.0875693	0.235971	0.0514781	0.592216	0.739026	0.311948	0.853804
286227	286550	+	CDS	GEMMAAP_RS01265	NA	WP_026849112.1	sulfurtransferase	4.85777	-0.179391	-0.260478	0.404182	0.180133	0.72438	0.506331	0.331763	0.694699
286567	287460	+	CDS	GEMMAAP_RS01270	NA	WP_053333911.1	alpha/beta fold hydrolase	5.94765	-0.0881096	-0.145946	0.145384	-0.079486	0.823746	0.627809	0.667311	0.812739
287736	288878	+	CDS	GEMMAAP_RS01275	NA	WP_026849113.1	Re/Si-specific NAD(P)(+) transhydrogenase subunit alpha	8.57997	0.836075	1.06409	0.941902	1.10316	8.76658e-06	3.14104e-08	1.04294e-06	1.9178e-07
288888	289199	+	CDS	GEMMAAP_RS01280	NA	WP_053334026.1	NAD(P) transhydrogenase subunit alpha	6.74649	0.681196	0.889858	0.906317	0.985618	0.00383566	0.00019886	0.000484108	0.000227552
289196	290650	+	CDS	GEMMAAP_RS01285	NA	WP_202969176.1	NAD(P)(+) transhydrogenase (Re/Si-specific) subunit beta	8.91882	0.834289	1.07295	1.15085	1.22467	6.81211e-06	1.68121e-08	9.7747e-09	1.1399e-08
290778	291551	+	CDS	GEMMAAP_RS01290	NA	WP_043580389.1	fatty acid desaturase	8.88889	0.459163	0.405632	0.552529	0.572467	0.0128282	0.0239667	0.00312839	0.00245283
291557	291835	+	CDS	GEMMAAP_RS01295	NA	WP_053333913.1	oxidative damage protection protein	8.20218	0.450885	0.406303	0.359696	0.586125	0.225196	0.243635	0.353869	0.105252
292392	292922	+	CDS	GEMMAAP_RS01300	NA	WP_053333914.1	MarR family transcriptional regulator	7.38967	0.0469064	0.171666	0.148389	0.0924144	0.889021	0.431394	0.543007	0.706384
293075	294160	-	CDS	GEMMAAP_RS01305	NA	WP_043580122.1	PD40 domain-containing protein	7.73011	0.0788887	-0.543767	0.33273	0.0275954	0.731771	0.000777743	0.0399556	0.974733
294429	296036	-	CDS	GEMMAAP_RS01310	NA	WP_053333915.1	PDZ domain-containing protein	9.65624	0.0864163	-0.185826	0.253816	0.126329	0.729392	0.323836	0.145014	0.486493
296492	297352	-	CDS	GEMMAAP_RS01315	NA	WP_082820963.1	replication initiator protein A	9.20228	0.0752652	-0.101811	0.007031	-0.0598685	0.719333	0.555399	0.973997	0.734462
297469	298188	+	CDS	GEMMAAP_RS01320	NA	WP_053333916.1	hypothetical protein	5.99135	-0.881621	-0.542991	-0.315045	-0.200222	0.00186049	0.0383885	0.316248	0.518215
298165	299343	-	CDS	GEMMAAP_RS01325	NA	WP_026849118.1	potassium channel family protein	5.8526	-0.228612	-0.0200282	-0.287153	-0.156263	0.457846	0.957658	0.28635	0.573663
299392	300204	-	CDS	GEMMAAP_RS01330	NA	WP_026849119.1	peptidase E	6.82992	0.0234257	0.19583	-0.56393	-0.292833	0.966557	0.562911	0.0672644	0.343364
300209	301030	-	CDS	GEMMAAP_RS01335	NA	WP_026849120.1	SEC-C domain-containing protein	6.75062	0.0932728	0.313187	-0.464828	-0.209833	0.891753	0.484973	0.313433	0.661857
301469	301843	+	CDS	GEMMAAP_RS01340	NA	WP_026849121.1	hypothetical protein	2.54309	0.21932	0.117504	0.320365	0.541643	0.859219	0.915858	0.811867	0.607112
301883	302344	+	CDS	GEMMAAP_RS01345	NA	WP_026849122.1	hypothetical protein	1.58136	-0.645275	0.411568	0.954305	0.426527	0.726056	0.752094	0.543007	0.802785
302405	303403	-	CDS	GEMMAAP_RS01350	NA	WP_026849123.1	threonine/serine dehydratase	6.0448	-0.387183	-0.166874	-0.391385	-0.140183	0.183715	0.588152	0.172977	0.65673
303444	304178	-	CDS	GEMMAAP_RS01355	NA	WP_053333917.1	SDR family oxidoreductase	5.91455	-0.0586104	-0.145276	-0.257241	-0.0293437	0.891946	0.631749	0.400086	0.937686
304352	304747	+	CDS	GEMMAAP_RS01360	NA	WP_158514684.1	DUF3568 family protein	3.41006	0.194771	0.351648	-0.0543454	0.609511	0.843769	0.61056	0.954111	0.343364
305266	306354	+	CDS	GEMMAAP_RS20455	NA	WP_082820964.1	Ig-like domain-containing protein	8.87122	0.0134586	0.310453	0.188122	0.538293	0.963717	0.0398622	0.256578	0.000691854
306442	309543	+	CDS	GEMMAAP_RS01370	NA	WP_026849126.1	AAA family ATPase	8.54512	-0.082645	0.272301	0.0666433	0.356944	0.749906	0.125386	0.79308	0.042295
309589	310578	-	CDS	GEMMAAP_RS01375	NA	WP_082820965.1	ADP-ribosylglycohydrolase family protein	4.83396	-0.458956	-0.558539	-0.439056	-0.0344033	0.198037	0.0721486	0.233063	0.941472
310901	311380	+	CDS	GEMMAAP_RS01380	NA	WP_026849128.1	cupin domain-containing protein	4.85603	0.127081	0.0814494	0.262191	0.199648	0.957197	0.961691	0.887462	0.909981
311377	312072	+	CDS	GEMMAAP_RS01385	NA	WP_026849129.1	hypothetical protein	5.40013	0.182287	0.0086754	-0.186918	0.012878	0.938158	0.997295	0.918424	0.994026
312085	313077	+	CDS	GEMMAAP_RS01390	NA	WP_026849130.1	OmpA family protein	5.2552	0.0803397	-0.210318	-0.230285	-0.298957	0.971769	0.895936	0.893525	0.851425
313074	314936	+	CDS	GEMMAAP_RS01395	NA	WP_026849131.1	hypothetical protein	6.37003	0.159643	-0.337523	-0.139194	-0.439373	0.935271	0.793254	0.92523	0.727358
315017	316159	+	CDS	GEMMAAP_RS01400	NA	WP_026849132.1	helix-turn-helix transcriptional regulator	7.09452	0.189147	-0.0511753	0.295986	-0.127653	0.6574	0.913286	0.399187	0.735174
316163	317245	-	CDS	GEMMAAP_RS01405	NA	WP_053333918.1	ADP-ribosylglycohydrolase family protein	7.19579	-0.027162	0.116003	-0.0390079	0.0817111	0.955112	0.575662	0.881932	0.712522
317345	317812	-	CDS	GEMMAAP_RS01410	NA	WP_026849134.1	hypothetical protein	6.00858	-0.0933627	-0.0422727	-0.553559	-0.433599	0.851715	0.926418	0.0701842	0.150337
318250	319347	-	CDS	GEMMAAP_RS01415	NA	WP_026849135.1	alanine--glyoxylate aminotransferase family protein	7.68283	0.0412035	0.103109	0.2526	0.18737	0.909299	0.680725	0.24866	0.379413
319413	320114	-	CDS	GEMMAAP_RS01420	NA	WP_053333919.1	HAD-IB family phosphatase	7.43996	0.381403	0.340126	0.6881	0.392494	0.0520496	0.0704217	0.000749749	0.0531192
320229	321641	-	CDS	GEMMAAP_RS01425	NA	WP_026849136.1	FAD-binding oxidoreductase	8.76778	0.636062	0.613391	0.75557	0.688741	7.45752e-05	0.000137836	9.36644e-06	7.03977e-05
321648	323249	-	CDS	GEMMAAP_RS01430	NA	WP_026849137.1	phosphoglycerate dehydrogenase	8.73898	0.714003	0.652511	0.593192	0.462595	1.0073e-05	2.17795e-05	7.27122e-05	0.00155539
323376	323906	-	CDS	GEMMAAP_RS01435	NA	WP_053333920.1	MerR family transcriptional regulator	7.02231	0.290837	0.0541984	0.296563	0.137122	0.172227	0.83563	0.158625	0.537789
323946	324812	-	CDS	GEMMAAP_RS01440	NA	WP_026849138.1	alpha/beta fold hydrolase	8.8342	1.82994	0.838568	1.90484	1.10487	7.94397e-06	0.00515332	2.06729e-06	0.000800908
325001	325411	-	CDS	GEMMAAP_RS01445	NA	WP_026849139.1	response regulator	10.7294	1.80187	0.972621	1.89879	1.2438	6.54909e-05	0.00762638	3.59104e-05	0.00168316
325719	327026	-	CDS	GEMMAAP_RS01450	NA	WP_026849140.1	sigma-54 dependent transcriptional regulator	6.24124	0.117429	0.355592	-0.46771	-0.497458	0.852072	0.402335	0.300402	0.241182
327034	328551	-	CDS	GEMMAAP_RS01455	NA	WP_026849141.1	PAS domain-containing protein	7.92543	-0.0372299	0.0606788	-0.371412	-0.397447	0.923199	0.819632	0.0743737	0.0518334
328559	329635	-	CDS	GEMMAAP_RS20755	NA	WP_179947318.1	hypothetical protein	9.20498	0.147865	0.160374	-0.224734	-0.301896	0.369018	0.286135	0.109721	0.0259734
329764	330891	-	CDS	GEMMAAP_RS01465	NA	WP_053333921.1	response regulator	8.48051	0.0836677	0.063899	-0.220228	-0.156486	0.746276	0.78478	0.242012	0.398873
330900	334022	-	CDS	GEMMAAP_RS01470	NA	WP_026849142.1	GAF domain-containing protein	10.0611	-0.0529896	0.142337	0.0411644	0.222223	0.804845	0.351621	0.835626	0.109612
334167	334937	-	CDS	GEMMAAP_RS01475	NA	WP_075071377.1	zinc-ribbon domain-containing protein	8.7946	0.376224	0.450696	0.365967	0.513096	0.0265655	0.00598037	0.0305161	0.00257869
334965	336332	+	CDS	GEMMAAP_RS01480	glnA	WP_053333922.1	type I glutamate--ammonia ligase	8.66608	-0.113175	-0.0358926	0.00235778	0.0343277	0.535566	0.856286	0.991454	0.8543
336621	337280	+	CDS	GEMMAAP_RS01485	NA	WP_053334028.1	superoxide dismutase	7.91425	-0.187917	-0.0709495	0.116828	0.252631	0.286828	0.754202	0.537382	0.109405
337340	338623	+	CDS	GEMMAAP_RS01490	NA	WP_043580129.1	glycosyltransferase	8.36096	0.328051	0.38884	0.445699	0.364196	0.0273116	0.00644447	0.00300129	0.0143684
338628	339611	-	CDS	GEMMAAP_RS01495	NA	WP_026849146.1	Ig-like domain-containing protein	11.1817	0.1978	0.208037	0.342095	0.521621	0.344641	0.286135	0.0570792	0.0035641
339772	340710	+	CDS	GEMMAAP_RS01500	NA	WP_145978938.1	nuclease	7.19763	0.0102085	-0.0746491	0.138865	0.238427	0.978292	0.741418	0.543915	0.216753
340688	342205	-	CDS	GEMMAAP_RS01505	NA	WP_075071378.1	PAS domain S-box protein	7.35586	-0.124911	-0.157225	-0.346015	-0.222555	0.615017	0.446964	0.073865	0.253898
342198	344450	-	CDS	GEMMAAP_RS01510	NA	WP_053333924.1	response regulator	8.32376	-0.121873	-0.0382364	-0.344493	-0.181068	0.649567	0.89399	0.0964009	0.391834
344636	345259	+	CDS	GEMMAAP_RS01515	NA	WP_026849148.1	hypothetical protein	7.54214	-0.116431	-0.199126	-0.0866732	-0.0966614	0.619248	0.290044	0.725972	0.648598
345272	346255	+	CDS	GEMMAAP_RS01520	NA	WP_082820970.1	MBL fold metallo-hydrolase	7.46973	-0.153627	-0.171278	0.0388635	-0.0556663	0.533671	0.415803	0.888533	0.824223
346274	346927	+	CDS	GEMMAAP_RS01525	NA	WP_043580130.1	nitroreductase family protein	6.70822	-0.158042	-0.0949937	0.111557	-0.0578039	0.592611	0.736938	0.70539	0.840067
346950	347492	-	CDS	GEMMAAP_RS01530	NA	WP_145978939.1	hypothetical protein	7.63973	0.591993	0.502564	0.572002	0.64036	0.000602519	0.00235378	0.00148722	0.000522657
347631	349070	+	CDS	GEMMAAP_RS01535	NA	WP_145978940.1	glycosyl hydrolase	6.75169	0.175652	0.0629467	0.272532	0.25726	0.610267	0.859997	0.376305	0.371088
349274	349759	+	CDS	GEMMAAP_RS01540	NA	WP_026849151.1	ferritin	7.40934	-0.0960904	-0.0719993	-0.195089	-0.294049	0.747521	0.785987	0.402333	0.158963
349759	352056	+	CDS	GEMMAAP_RS01545	NA	WP_026849152.1	response regulator	8.90526	-0.179037	-0.153271	-0.202495	-0.266194	0.369686	0.414821	0.257509	0.112167
352100	352627	+	CDS	GEMMAAP_RS01550	NA	WP_145978941.1	hypothetical protein	5.89871	-0.0437288	-0.0282443	-0.0851661	-0.282215	0.942322	0.95012	0.846073	0.370618
352648	354399	-	CDS	GEMMAAP_RS01555	NA	WP_026849154.1	response regulator	6.48274	-0.119871	-0.0641549	-0.280453	-0.375667	0.742457	0.851576	0.324449	0.149286
354401	355462	-	CDS	GEMMAAP_RS01560	NA	WP_026849155.1	aldo/keto reductase	6.80952	-0.161396	-0.0411429	0.0592321	0.0922602	0.597471	0.898581	0.864958	0.758367
355455	355817	-	CDS	GEMMAAP_RS01565	NA	WP_026849156.1	TIGR04076 family protein	7.29078	-0.114889	-0.185855	-0.527088	-0.569239	0.898696	0.783987	0.385996	0.316429
355819	356472	-	CDS	GEMMAAP_RS01570	NA	WP_026849157.1	peroxiredoxin	7.74724	-0.26603	-0.236814	-0.0551323	0.0289012	0.164775	0.184811	0.834122	0.906538
356530	356790	+	CDS	GEMMAAP_RS01575	NA	WP_026849158.1	hypothetical protein	5.66375	-0.240581	-0.373575	-0.213423	-0.114564	0.634515	0.354353	0.690094	0.824223
357064	357723	+	CDS	GEMMAAP_RS01580	NA	WP_053333926.1	DUF305 domain-containing protein	7.93127	-0.0566807	-0.0406196	0.0501802	0.0220625	0.823746	0.856286	0.833277	0.922781
357791	359764	+	CDS	GEMMAAP_RS01585	NA	WP_053333927.1	hypothetical protein	9.44081	-0.577405	-0.594968	0.0544807	-0.102279	0.0462337	0.0348119	0.887462	0.759886
359844	360755	-	CDS	GEMMAAP_RS01590	NA	WP_026849159.1	AraC family transcriptional regulator	8.82196	-0.0856092	-0.0189565	-0.284416	-0.148299	0.706703	0.937164	0.0780947	0.372278
360770	362056	-	CDS	GEMMAAP_RS01595	NA	WP_026849160.1	hypothetical protein	9.42221	-0.0258111	-0.0688228	-0.256332	-0.237399	0.943013	0.769545	0.168196	0.192144
362465	362683	+	CDS	GEMMAAP_RS20215	NA	WP_158514685.1	hypothetical protein	7.96339	0.111874	0.0139611	-0.115823	0.0834159	0.637143	0.960301	0.616075	0.710418
362737	363690	+	CDS	GEMMAAP_RS01600	NA	WP_043580136.1	hypothetical protein	8.94929	-0.114492	-0.0840725	-0.107778	-0.068934	0.602778	0.689564	0.597632	0.734462
364174	364386	+	CDS	GEMMAAP_RS01605	NA	WP_202969177.1	DUF1289 domain-containing protein	6.13648	0.114376	0.036987	0.078019	0.277907	0.823746	0.938971	0.869093	0.434563
364416	365363	+	CDS	GEMMAAP_RS01610	NA	WP_075071379.1	ADP-ribosylglycohydrolase family protein	7.00665	-0.0263107	-0.0459995	-0.094802	0.0691151	0.943138	0.856274	0.708752	0.767697
365360	365557	+	CDS	GEMMAAP_RS01615	NA	WP_075071380.1	ADP-ribosylglycohydrolase family protein	5.34253	-0.186315	0.075516	-0.249519	-0.375967	0.660216	0.857207	0.505357	0.245979
365628	367970	+	CDS	GEMMAAP_RS01620	NA	WP_158514686.1	hybrid sensor histidine kinase/response regulator	9.00031	-0.0738889	-0.216937	0.0341156	0.0417232	0.743348	0.173078	0.875737	0.831558
367986	369701	-	CDS	GEMMAAP_RS01625	NA	WP_026849165.1	class I SAM-dependent methyltransferase	6.10959	-0.184411	-0.297653	-0.297342	-0.259781	0.615017	0.310546	0.361823	0.397758
369794	370792	-	CDS	GEMMAAP_RS01630	NA	WP_043580137.1	sigma-70 family RNA polymerase sigma factor	4.77383	-0.383518	-0.377457	-0.666562	-0.703352	0.428376	0.363154	0.116543	0.082479
370892	372187	+	CDS	GEMMAAP_RS01635	NA	WP_026849166.1	metal-dependent hydrolase	7.14431	0.0955037	0.12812	0.374672	0.229741	0.783011	0.644288	0.137146	0.361611
372304	373902	-	CDS	GEMMAAP_RS01640	NA	WP_075071381.1	serine hydrolase	6.19472	-0.285074	-0.202741	-0.569168	-0.417964	0.270895	0.408548	0.0140175	0.0685125
373962	375077	-	CDS	GEMMAAP_RS01645	NA	WP_043580138.1	saccharopine dehydrogenase NADP-binding domain-containing protein	5.9831	-0.185305	-0.101126	-0.24735	-0.095703	0.615218	0.777282	0.472125	0.792677
375232	376098	+	CDS	GEMMAAP_RS01650	NA	WP_043580139.1	methylated-DNA--[protein]-cysteine S-methyltransferase	5.57709	0.270596	0.248057	0.284979	0.300087	0.536299	0.516829	0.497651	0.427078
376135	377514	-	CDS	GEMMAAP_RS01655	NA	WP_053333930.1	cytochrome c	7.68169	-0.0537342	-0.0356964	-0.26399	-0.111145	0.877367	0.909231	0.253511	0.658361
377684	378292	+	CDS	GEMMAAP_RS01660	NA	WP_053333931.1	histidine phosphatase family protein	6.46265	-0.112724	-0.16071	-0.448477	-0.521237	0.935272	0.868285	0.643555	0.534939
378561	379259	+	CDS	GEMMAAP_RS01665	NA	WP_158514687.1	FecR domain-containing protein	7.69701	0.115669	0.317496	0.163219	0.0749746	0.557994	0.0315142	0.34477	0.692141
379320	379841	+	CDS	GEMMAAP_RS01670	mog	WP_026849170.1	molybdopterin adenylyltransferase	7.09105	0.211012	0.351476	-0.186755	0.0756421	0.432664	0.103391	0.476131	0.785822
379875	380072	+	CDS	GEMMAAP_RS01675	NA	WP_026849171.1	hypothetical protein	6.68803	-0.072028	0.111243	-0.0688781	0.200528	0.817675	0.64212	0.820956	0.354349
380076	381245	+	CDS	GEMMAAP_RS01680	NA	WP_053333932.1	cystathionine gamma-lyase	8.18431	0.132168	0.260799	0.148056	0.255991	0.51383	0.0956512	0.410168	0.110148
381282	382910	+	CDS	GEMMAAP_RS01685	NA	WP_043580142.1	amidase	7.57949	-0.134987	0.115668	-0.0410361	0.0305077	0.602644	0.620199	0.883021	0.909318
382920	383270	+	CDS	GEMMAAP_RS01690	NA	WP_026849174.1	hypothetical protein	5.86372	-0.0928341	-0.257283	-0.107547	-0.11307	0.836908	0.398708	0.795634	0.745889
383303	384472	+	CDS	GEMMAAP_RS01695	NA	WP_026849175.1	dipeptidase	6.80055	-0.210688	0.0184437	-0.20994	-0.309733	0.350062	0.986418	0.313508	0.104448
384474	384803	+	CDS	GEMMAAP_RS01700	NA	WP_026849176.1	multidrug efflux SMR transporter	5.25559	-0.667786	-0.570171	0.0153664	-0.0252291	0.112277	0.141506	0.978142	0.965844
384871	385278	+	CDS	GEMMAAP_RS01705	NA	WP_043580143.1	hypothetical protein	7.6197	0.133495	-0.258592	0.224375	-0.129285	0.643337	0.254554	0.340071	0.600241
385285	386730	-	CDS	GEMMAAP_RS01710	NA	WP_202969178.1	sodium:solute symporter	6.5713	0.0856801	-0.0188836	-0.138555	0.0234849	0.790441	0.952828	0.604129	0.937532
386723	386923	-	CDS	GEMMAAP_RS01715	NA	WP_202969179.1	DUF3311 domain-containing protein	5.04068	0.18719	0.0693698	-0.38417	-0.373559	0.629801	0.928285	0.211855	0.202605
386934	388082	-	CDS	GEMMAAP_RS01720	NA	WP_043580441.1	amidohydrolase	7.56277	-0.150609	-0.0950656	-0.249096	-0.2616	0.549319	0.698813	0.239283	0.193086
388211	388891	+	CDS	GEMMAAP_RS01725	NA	WP_145978945.1	hypothetical protein	7.52167	0.0799271	-0.186956	-0.00505687	-0.170199	0.797552	0.398708	0.986751	0.429448
388909	389349	-	CDS	GEMMAAP_RS01730	NA	WP_202969180.1	DUF5519 family protein	6.91456	-0.733031	-0.736479	-0.669869	-0.657811	0.0322081	0.0233767	0.0501056	0.0497471
389750	391972	-	CDS	GEMMAAP_RS01735	NA	WP_026849178.1	glutamine synthetase III	8.60755	0.0147887	0.159061	-0.0367851	0.0270114	0.961741	0.342385	0.866567	0.900734
392264	392821	+	CDS	GEMMAAP_RS01740	NA	WP_145978946.1	hypothetical protein	7.38067	0.0993988	0.0249219	-0.112148	0.271436	0.793324	0.948737	0.764311	0.313368
392818	393426	+	CDS	GEMMAAP_RS01745	NA	WP_145978947.1	hypothetical protein	6.19716	-0.0124791	-0.10942	0.343482	0.368004	0.983383	0.764879	0.290796	0.226221
393458	394687	-	CDS	GEMMAAP_RS01750	NA	WP_026849181.1	HDOD domain-containing protein	7.65665	-0.134414	-0.460559	-0.0940222	-0.333688	0.5803	0.0099043	0.70539	0.0753856
394836	395399	+	CDS	GEMMAAP_RS20220	NA	WP_026849182.1	transcriptional regulator	7.90716	0.317374	0.214098	0.13427	0.125473	0.0620598	0.206342	0.492313	0.486493
395689	396003	+	CDS	GEMMAAP_RS01760	NA	WP_043580147.1	hypothetical protein	7.4259	0.0818854	0.0429955	0.0694069	-0.0899416	0.808653	0.889589	0.828028	0.735174
397026	397364	+	CDS	GEMMAAP_RS01765	NA	WP_026849184.1	hypothetical protein	5.5678	0.0520792	-0.177854	-0.133941	-0.194776	0.914773	0.556786	0.708087	0.502544
397504	397941	+	CDS	GEMMAAP_RS01770	NA	WP_053333933.1	NUDIX domain-containing protein	7.95429	-0.336802	-0.239092	-0.325804	-0.164518	0.0273116	0.108105	0.032387	0.291933
397938	398507	+	CDS	GEMMAAP_RS01775	NA	WP_043580148.1	GNAT family N-acetyltransferase	7.93632	-0.222856	-0.178657	-0.438906	-0.361339	0.255453	0.340795	0.011624	0.0372141
398669	399169	+	CDS	GEMMAAP_RS01780	NA	WP_026849185.1	DUF5946 family protein	7.06748	-0.347861	-0.463965	-0.206469	-0.232906	0.136691	0.0279345	0.413261	0.316853
399340	399657	+	CDS	GEMMAAP_RS01785	NA	WP_158514688.1	DUF1330 domain-containing protein	5.48968	-0.268511	-0.541597	-0.281347	-0.291085	0.471239	0.0593713	0.411346	0.354349
400271	400786	+	CDS	GEMMAAP_RS01795	NA	WP_145978949.1	lipocalin-like domain-containing protein	4.97646	-0.240953	-0.322014	-0.267898	-0.280018	0.615017	0.403445	0.545082	0.479189
400835	401401	+	CDS	GEMMAAP_RS01800	NA	WP_026849189.1	hypothetical protein	4.53135	-0.488228	-0.593509	-0.40746	-0.622322	0.309934	0.143967	0.404661	0.155319
401600	401875	+	CDS	GEMMAAP_RS01805	NA	WP_026849190.1	metal-binding protein	5.69805	-0.11357	-0.100823	-0.261921	-0.239831	0.804112	0.789305	0.461259	0.463259
402047	402445	+	CDS	GEMMAAP_RS01810	NA	WP_026849191.1	SRPBCC family protein	5.89128	0.0429992	-0.160934	-0.163051	-0.0940428	0.938071	0.62457	0.653826	0.791339
402510	403259	-	CDS	GEMMAAP_RS01815	NA	WP_026849192.1	hypothetical protein	6.88252	-0.393103	-0.246481	-0.481362	-0.427709	0.0495606	0.211869	0.0147829	0.0288216
403536	404582	+	CDS	GEMMAAP_RS01820	NA	WP_075071384.1	asparaginase	5.86634	-0.0285736	0.210124	-0.161297	0.0595272	0.958742	0.471974	0.644318	0.866654
404653	406374	+	CDS	GEMMAAP_RS01825	NA	WP_043580150.1	amidohydrolase family protein	6.88451	-0.49426	-0.53793	-0.570921	-0.391245	0.0409911	0.0186674	0.0167893	0.0994003
406395	407510	-	CDS	GEMMAAP_RS01830	NA	WP_053333935.1	serine hydrolase	6.43382	0.118764	-0.174334	0.0347553	-0.149062	0.736488	0.534149	0.918987	0.587063
407626	408315	-	CDS	GEMMAAP_RS01835	NA	WP_026849195.1	hypothetical protein	8.09176	0.225061	-0.330606	-0.18046	-0.116465	0.629308	0.395995	0.697278	0.791431
408454	408693	+	CDS	GEMMAAP_RS20225	NA	WP_145978950.1	hypothetical protein	5.80995	-0.317775	-0.386949	-0.33859	-0.270537	0.349276	0.18296	0.291377	0.373977
408708	409847	+	CDS	GEMMAAP_RS01840	NA	WP_026849196.1	hypothetical protein	8.11606	-0.256946	-0.213405	-0.26252	-0.155446	0.140432	0.196828	0.122877	0.361833
409859	410437	-	CDS	GEMMAAP_RS01845	NA	WP_145978951.1	hypothetical protein	5.95093	-0.886279	-0.600195	-0.992947	-0.585114	0.00245818	0.0275355	0.000812056	0.0410762
410400	411482	-	CDS	GEMMAAP_RS01850	NA	WP_053333937.1	hypothetical protein	6.9108	-0.649137	-0.551135	-0.881357	-0.465134	0.00258229	0.00664683	8.33337e-05	0.0271705
411710	415708	+	CDS	GEMMAAP_RS01855	NA	WP_053333938.1	alkaline phosphatase family protein	8.47941	0.138317	0.0686608	0.0533422	0.0727407	0.477936	0.732194	0.811481	0.701214
415730	418021	+	CDS	GEMMAAP_RS01860	NA	WP_026849197.1	TonB-dependent receptor	7.93792	0.185334	0.0361159	0.225345	0.0465116	0.286828	0.865074	0.163079	0.812802
418069	419241	+	CDS	GEMMAAP_RS01865	NA	WP_026849198.1	DUF4249 family protein	6.14007	0.0924747	0.199381	0.140899	0.162778	0.804112	0.448809	0.658632	0.55643
419298	419819	+	CDS	GEMMAAP_RS01870	NA	WP_158514689.1	hypothetical protein	5.4581	-0.234263	-0.158905	-0.135389	-0.151111	0.562629	0.679572	0.76913	0.696665
419949	421187	-	CDS	GEMMAAP_RS01875	NA	WP_082820982.1	GAF domain-containing protein	7.11768	-0.227153	-0.463521	-0.0856951	-0.0902578	0.290952	0.0104663	0.750711	0.697305
421382	422836	-	CDS	GEMMAAP_RS01880	NA	WP_145978952.1	CoF synthetase	4.12232	-0.190566	-0.0284418	-0.0283483	-0.161621	0.791251	0.969087	0.971402	0.802055
422833	423909	-	CDS	GEMMAAP_RS01885	NA	WP_145978953.1	hypothetical protein	2.63769	-0.523488	-0.134641	-0.35249	0.0111298	0.615017	0.89399	0.788272	0.993236
424162	426855	+	CDS	GEMMAAP_RS01890	NA	WP_026849201.1	carbohydrate binding family 9 domain-containing protein	6.91986	0.0269773	-0.0157376	0.0429357	0.0673692	0.943013	0.971533	0.944893	0.773698
426951	428195	+	CDS	GEMMAAP_RS01895	NA	WP_053333941.1	serpin family protein	11.4129	0.0106451	0.0619974	0.1409	0.196959	0.975218	0.785441	0.470234	0.25867
428225	429199	-	CDS	GEMMAAP_RS01900	NA	WP_026849202.1	SRPBCC domain-containing protein	6.50702	-0.189134	0.040395	-0.348797	0.0109348	0.507925	0.896688	0.148897	0.97342
429203	429559	-	CDS	GEMMAAP_RS01905	NA	WP_026849203.1	metalloregulator ArsR/SmtB family transcription factor	5.93757	-0.259791	-0.0168609	0.0830461	0.193351	0.531097	0.974643	0.864274	0.619408
429681	430010	+	CDS	GEMMAAP_RS01910	NA	WP_043580464.1	heavy metal-binding domain-containing protein	6.73466	-0.147953	-0.00158004	-0.000138701	0.225283	0.574666	0.997255	0.999765	0.299543
430017	430562	+	CDS	GEMMAAP_RS01915	NA	WP_026849205.1	DUF4256 domain-containing protein	6.6415	-0.182456	-0.150472	0.0665597	-0.00631238	0.630487	0.668297	0.875737	0.990205
430566	431795	-	CDS	GEMMAAP_RS01920	NA	WP_026849206.1	hypothetical protein	5.87557	-0.246488	0.0106882	0.0323802	0.136926	0.505515	0.979926	0.945157	0.724865
431864	434230	-	CDS	GEMMAAP_RS01925	NA	WP_075071385.1	carbohydrate binding family 9 domain-containing protein	7.94369	-0.0301092	-0.0686813	-0.107086	0.0350775	0.916818	0.727	0.57341	0.865141
434531	435754	+	CDS	GEMMAAP_RS01935	NA	WP_075071386.1	asparaginase	7.23485	-0.194278	-0.0867259	-0.270426	-0.128845	0.463024	0.748305	0.242012	0.600757
435764	438193	+	CDS	GEMMAAP_RS01940	NA	WP_026849210.1	serine/threonine protein kinase	7.32998	-0.296159	-0.150372	-0.00521524	0.0379167	0.112707	0.44069	0.983842	0.870288
438190	440619	+	CDS	GEMMAAP_RS01945	NA	WP_026849211.1	protein kinase	6.81748	-0.18315	-0.234578	-0.251095	-0.151982	0.417712	0.212237	0.210446	0.449849
440691	441857	+	CDS	GEMMAAP_RS01950	NA	WP_053333943.1	AAA family ATPase	6.696	0.0625072	-0.192354	-0.0782482	0.0125597	0.865652	0.45198	0.820956	0.971577
441865	444354	+	CDS	GEMMAAP_RS01955	NA	WP_158514690.1	serine/threonine-protein kinase	7.17446	-0.25285	-0.164026	-0.0139534	-0.119036	0.275037	0.466932	0.965223	0.620944
444360	445442	+	CDS	GEMMAAP_RS01960	NA	WP_026849213.1	Gfo/Idh/MocA family oxidoreductase	5.29398	-0.05263	-0.226469	-0.00279914	-0.19103	0.943013	0.593195	0.996698	0.67881
445449	446303	-	CDS	GEMMAAP_RS01965	NA	WP_053333945.1	Cof-type HAD-IIB family hydrolase	5.55018	-0.500484	-0.545099	-0.220494	-0.387333	0.175604	0.0943938	0.599088	0.27133
446300	448108	-	CDS	GEMMAAP_RS01970	ptsG	WP_026849215.1	PTS glucose transporter subunit IIBC	6.83647	-0.485909	-0.512442	-0.61161	-0.426356	0.0391321	0.0223398	0.0101166	0.0720194
448161	450719	-	CDS	GEMMAAP_RS01975	ptsP	WP_075071598.1	phosphoenolpyruvate--protein phosphotransferase	7.75175	-0.495717	-0.610368	-0.599725	-0.471941	0.01666	0.00222445	0.0046617	0.0235774
450818	451129	+	CDS	GEMMAAP_RS01980	NA	WP_202969181.1	BrnT family toxin	5.06773	0.189681	0.182124	0.232835	0.0794782	0.723195	0.689445	0.647449	0.880773
451110	451337	+	CDS	GEMMAAP_RS01985	NA	WP_026849217.1	hypothetical protein	5.24434	-0.0126239	0.0196252	0.23733	0.134009	0.99098	0.964696	0.528127	0.723513
451357	453588	+	CDS	GEMMAAP_RS01990	NA	WP_053333946.1	serine/threonine-protein kinase	7.12445	-0.0937808	-0.0159638	0.122923	0.0771341	0.737184	0.957658	0.615105	0.746039
453612	453767	+	CDS	GEMMAAP_RS20460	NA	WP_158514691.1	hypothetical protein	3.72903	-1.13314	-0.69073	-0.565203	-0.246423	0.0223666	0.11968	0.317969	0.678017
453771	454325	+	CDS	GEMMAAP_RS01995	NA	NA	hypothetical protein	3.42469	-0.375036	-0.250106	-0.196653	-0.271319	0.61929	0.713638	0.825248	0.713386
454335	454745	-	CDS	GEMMAAP_RS02000	NA	WP_026849218.1	PIN domain-containing protein	5.93072	0.436666	0.215554	0.070797	-0.13124	0.114145	0.457903	0.859855	0.690976
454745	454975	-	CDS	GEMMAAP_RS02005	NA	WP_145978954.1	ribbon-helix-helix domain-containing protein	5.51674	0.252265	0.0802165	0.14313	0.0992815	0.504917	0.839434	0.739431	0.797174
455161	455667	+	CDS	GEMMAAP_RS02010	NA	WP_053333948.1	CIA30 family protein	5.71747	0.35257	0.298319	0.424971	0.256816	0.288145	0.336036	0.197588	0.44352
455770	458448	+	CDS	GEMMAAP_RS02015	NA	WP_053333949.1	serine/threonine-protein kinase	6.99287	-0.195097	-0.0297782	-0.303721	-0.432005	0.482066	0.927204	0.199526	0.0524407
458445	460349	+	CDS	GEMMAAP_RS02020	NA	WP_145978956.1	multicopper oxidase domain-containing protein	5.84302	-0.281081	-0.205731	-0.601081	-0.45322	0.286828	0.404812	0.00999705	0.0497471
460384	463047	-	CDS	GEMMAAP_RS02025	NA	WP_053333950.1	serine/threonine-protein kinase	7.0726	-0.0357923	-0.13938	-0.29326	-0.305619	0.910662	0.473848	0.105904	0.0801955
463097	465721	-	CDS	GEMMAAP_RS02030	NA	WP_082820987.1	serine/threonine-protein kinase	6.55715	-0.0064665	0.00447588	0.160374	0.229156	0.99098	0.98992	0.555614	0.329217
465852	468404	+	CDS	GEMMAAP_RS02035	NA	WP_075071387.1	serine/threonine-protein kinase	6.66051	-0.374444	-0.342164	-0.2129	-0.301258	0.0613463	0.0692661	0.332963	0.13169
468401	471022	+	CDS	GEMMAAP_RS02040	NA	WP_075071388.1	serine/threonine-protein kinase	6.59513	-0.218886	-0.25897	-0.298874	-0.21725	0.329637	0.184583	0.153429	0.289709
471195	472157	+	CDS	GEMMAAP_RS02045	NA	WP_053333954.1	c-type cytochrome	6.06241	0.469897	0.503236	0.538487	0.557019	0.174014	0.105358	0.134823	0.107211
472166	473452	+	CDS	GEMMAAP_RS02050	soxC	WP_026849224.1	sulfite dehydrogenase	5.03878	-0.0547414	0.0557622	-0.246075	-0.203723	0.929133	0.897481	0.541139	0.58837
473473	474030	+	CDS	GEMMAAP_RS02055	NA	WP_026849225.1	cytochrome c	3.61078	-0.646916	0.247918	0.0210833	-0.582915	0.349058	0.706226	0.978142	0.325303
474057	474614	+	CDS	GEMMAAP_RS02060	NA	WP_053333956.1	YeeE/YedE family protein	3.87199	-0.0359088	-0.00495956	-0.149681	0.250814	0.968747	0.994599	0.842383	0.668028
474617	475156	+	CDS	GEMMAAP_RS02065	NA	WP_053333957.1	YeeE/YedE family protein	4.16999	-0.0893459	0.0580745	0.305705	0.494349	0.91925	0.929515	0.637009	0.344244
475233	476552	-	CDS	GEMMAAP_RS02070	NA	WP_158514692.1	outer membrane protein transport protein	5.28476	0.253897	0.12827	0.00739083	0.267253	0.6175	0.793582	0.991406	0.573637
476608	477678	-	CDS	GEMMAAP_RS20465	NA	WP_026849227.1	hypothetical protein	4.11247	-0.291404	-0.12007	-0.0509218	-0.0334596	0.619909	0.83183	0.942595	0.962461
477821	478183	+	CDS	GEMMAAP_RS02080	NA	WP_043580152.1	metalloregulator ArsR/SmtB family transcription factor	7.1195	0.0105634	0.0507439	0.165121	0.210196	0.979739	0.848579	0.497389	0.326047
478211	480664	-	CDS	GEMMAAP_RS02085	NA	WP_053333958.1	serine/threonine-protein kinase	7.36044	-0.0456815	0.096232	-0.0619028	0.117566	0.916283	0.743999	0.854945	0.663884
480832	483528	+	CDS	GEMMAAP_RS02090	NA	WP_053333959.1	protein kinase	6.041	0.0239376	0.0294389	-0.49608	-0.480161	0.961741	0.936794	0.0531863	0.0565085
483575	484936	+	CDS	GEMMAAP_RS02095	NA	WP_158514693.1	sulfatase-like hydrolase/transferase	4.92739	0.143214	0.146026	-0.491199	-0.115297	0.798747	0.748305	0.213301	0.797174
485008	486333	-	CDS	GEMMAAP_RS02100	NA	WP_145978958.1	hypothetical protein	6.29369	-0.0289272	0.40767	-0.127583	0.285586	0.960279	0.13389	0.750263	0.328443
486571	487455	-	CDS	GEMMAAP_RS02105	NA	WP_053333960.1	cupin domain-containing protein	5.34746	-0.286709	-0.137409	-0.291855	-0.285224	0.501472	0.740295	0.470164	0.440168
487455	487901	-	CDS	GEMMAAP_RS02110	NA	WP_075071389.1	DUF1569 domain-containing protein	4.51265	-0.287219	-0.107432	-0.336878	-0.272315	0.562879	0.82485	0.478449	0.542431
487952	490069	-	CDS	GEMMAAP_RS02115	NA	WP_053333961.1	prolyl oligopeptidase family serine peptidase	5.84623	-0.532845	-0.635716	-0.429174	-0.287193	0.0351869	0.00724252	0.10548	0.273519
490296	491234	+	CDS	GEMMAAP_RS02120	NA	WP_026849233.1	ABC transporter ATP-binding protein	7.16369	0.105101	-0.246953	-0.272477	-0.238935	0.745787	0.294887	0.253355	0.296427
491231	492124	+	CDS	GEMMAAP_RS02125	NA	WP_053333962.1	ABC transporter permease	6.92029	0.104094	0.0789922	-0.163011	-0.217248	0.695792	0.741418	0.446469	0.256532
492121	493083	+	CDS	GEMMAAP_RS02130	NA	WP_026849234.1	ABC transporter ATP-binding protein	6.57102	-0.0764258	-0.156796	-0.104239	-0.138323	0.815658	0.507152	0.709955	0.553338
493083	493877	+	CDS	GEMMAAP_RS02135	NA	WP_053333963.1	ABC transporter permease	6.18772	0.00669868	-0.387825	0.0818465	-0.1936	0.99098	0.0756006	0.804197	0.421569
493882	494520	-	CDS	GEMMAAP_RS02140	NA	WP_026849235.1	LON peptidase substrate-binding domain-containing protein	6.68042	0.471557	0.543278	0.551569	0.612381	0.019078	0.00434892	0.00892989	0.00343286
494520	495182	-	CDS	GEMMAAP_RS02145	NA	WP_053333964.1	nitroreductase family protein	6.02156	1.00777	1.13986	1.19283	1.25663	0.00127335	0.000249257	0.000531885	0.000351653
495262	495720	-	CDS	GEMMAAP_RS02150	NA	WP_053333965.1	MarR family transcriptional regulator	6.55829	0.0729128	0.211417	-0.180552	0.0029648	0.852072	0.422983	0.536611	0.993236
496042	497004	-	CDS	GEMMAAP_RS02160	NA	WP_026849237.1	hypothetical protein	6.9499	-0.122422	-0.567253	-0.140522	-0.310505	0.670175	0.00534598	0.562819	0.125208
497232	498545	+	CDS	GEMMAAP_RS02165	NA	WP_026849238.1	hypothetical protein	6.73453	0.206378	0.0605999	0.368872	0.480856	0.39203	0.818966	0.0974578	0.0239958
498545	499873	+	CDS	GEMMAAP_RS02170	NA	WP_026849239.1	cation:proton antiporter	6.59737	0.350736	0.222053	0.0926619	-0.0239793	0.14113	0.349403	0.773255	0.938967
499942	501111	-	CDS	GEMMAAP_RS02175	NA	WP_158514694.1	glycosyltransferase	9.14467	-0.0347137	-0.215998	-0.0247489	-0.198366	0.89826	0.176121	0.90993	0.200573
501078	501956	-	CDS	GEMMAAP_RS02180	NA	WP_026849241.1	hypothetical protein	8.78117	-0.0510363	-0.0797107	0.132217	0.0639803	0.864092	0.740295	0.545082	0.780357
501953	503128	-	CDS	GEMMAAP_RS02185	nhaA	WP_053334031.1	Na+/H+ antiporter NhaA	7.70931	0.0170172	0.0276171	0.0413401	0.0691332	0.960279	0.909317	0.86355	0.734462
503297	504862	+	CDS	GEMMAAP_RS02190	NA	WP_043580154.1	PDZ domain-containing protein	8.17804	-0.0576431	-0.137094	-0.0605086	-0.31287	0.804845	0.410424	0.771771	0.0309787
504907	505398	+	CDS	GEMMAAP_RS02195	NA	WP_026849242.1	hypothetical protein	6.64676	-0.114309	-0.0915745	-0.289626	-0.453251	0.746715	0.768129	0.253433	0.0537191
505453	507594	+	CDS	GEMMAAP_RS02200	NA	WP_026849243.1	hypothetical protein	7.19197	0.0214295	-0.0300079	-0.0283181	-0.195591	0.957197	0.919037	0.918987	0.33219
507621	508217	+	CDS	GEMMAAP_RS02205	NA	WP_026849244.1	class I SAM-dependent methyltransferase	6.26413	-0.0251052	-0.256215	0.116185	-0.166452	0.959038	0.304301	0.712321	0.522372
508217	509047	+	CDS	GEMMAAP_RS02210	NA	WP_053333966.1	serine O-acetyltransferase	6.46919	-0.0500085	-0.200872	-0.320156	-0.446683	0.916283	0.478108	0.230223	0.0745237
509060	509977	+	CDS	GEMMAAP_RS02215	cysK	WP_026849246.1	cysteine synthase A	6.7531	-0.209827	-0.291364	0.0128106	-0.118294	0.422848	0.174587	0.968955	0.63531
510320	511426	+	CDS	GEMMAAP_RS02220	NA	WP_043580157.1	DNA recombination protein RmuC	6.01385	-0.161766	-0.407674	0.0161123	-0.284191	0.629308	0.0989376	0.965848	0.27133
511423	512148	+	CDS	GEMMAAP_RS02225	NA	WP_043580158.1	hypothetical protein	5.00859	0.0959263	-0.273993	-0.172589	-0.536141	0.856423	0.447586	0.676771	0.0970805
512498	513115	-	CDS	GEMMAAP_RS02230	NA	WP_026849247.1	hypothetical protein	7.83272	0.129958	0.0968237	0.0720719	0.0268927	0.617772	0.698418	0.804197	0.922071
513205	515004	-	CDS	GEMMAAP_RS02235	NA	WP_043580159.1	hypothetical protein	8.0731	0.0418595	0.0273434	0.0360983	-0.255068	0.886773	0.917905	0.883329	0.146643
515009	515773	-	CDS	GEMMAAP_RS02240	NA	WP_026849249.1	ABC transporter ATP-binding protein	7.71621	0.267339	0.132941	-0.0714208	-0.0287475	0.152143	0.495956	0.771771	0.90431
515784	516719	-	CDS	GEMMAAP_RS02245	NA	WP_145978959.1	hypothetical protein	8.36517	0.196566	0.0478158	0.0806825	0.0206419	0.226844	0.802051	0.659285	0.931641
516855	518114	+	CDS	GEMMAAP_RS02250	NA	WP_026849251.1	EAL domain-containing protein	4.49541	0.182628	0.0840643	0.18461	0.46358	0.782816	0.890073	0.803923	0.366152
518159	519028	-	CDS	GEMMAAP_RS02255	NA	WP_053333967.1	OmpA family protein	8.01409	0.10162	-0.231972	-0.21974	-0.434953	0.636806	0.154596	0.192563	0.00633625
519032	519889	-	CDS	GEMMAAP_RS02260	motA	WP_026849252.1	flagellar motor stator protein MotA	8.02383	0.0270385	-0.383688	-0.159274	-0.277726	0.929406	0.0115964	0.357133	0.0757183
519923	520570	+	CDS	GEMMAAP_RS02265	NA	WP_026849253.1	hypothetical protein	6.58047	-0.0696022	-0.140846	-0.337832	-0.2704	0.858857	0.626985	0.208976	0.298371
520573	520875	-	CDS	GEMMAAP_RS02270	NA	WP_075071391.1	carbon storage regulator	6.76861	-0.00571783	-0.290287	0.0660913	-0.153899	0.990903	0.11821	0.840351	0.462814
520878	522326	-	CDS	GEMMAAP_RS02275	flgK	WP_026849254.1	flagellar hook-associated protein FlgK	8.92809	0.0165827	-0.297871	-0.0396797	-0.269617	0.960279	0.0593713	0.861759	0.0918407
522330	522875	-	CDS	GEMMAAP_RS02280	flgN	WP_026849255.1	flagellar export chaperone FlgN	7.97738	0.0900165	-0.237417	-0.0621371	-0.235234	0.729516	0.197245	0.811481	0.20513
522875	523225	-	CDS	GEMMAAP_RS02285	NA	WP_053333968.1	rod-binding protein	7.35234	0.227022	-0.12632	-0.165125	-0.13524	0.292613	0.571495	0.461234	0.521719
523222	524334	-	CDS	GEMMAAP_RS02290	NA	WP_145978960.1	flagellar basal body P-ring protein FlgI	8.79735	0.262693	-0.134357	-0.0939767	-0.302575	0.141621	0.479204	0.659285	0.071484
524331	525002	-	CDS	GEMMAAP_RS02295	NA	WP_026849257.1	flagellar basal body L-ring protein FlgH	7.99066	0.302399	-0.138307	-0.0754306	-0.382536	0.120237	0.511078	0.773255	0.0380346
525010	525498	-	CDS	GEMMAAP_RS02300	flgA	WP_026849258.1	flagellar basal body P-ring formation chaperone FlgA	7.05941	0.136428	-0.214566	-0.0609088	-0.251023	0.640417	0.364017	0.853544	0.280474
525501	526289	-	CDS	GEMMAAP_RS02305	flgG	WP_026849259.1	flagellar basal-body rod protein FlgG	8.33447	0.042993	-0.238643	-0.162525	-0.47681	0.870393	0.148445	0.370245	0.0035641
526303	526980	-	CDS	GEMMAAP_RS02310	NA	WP_053333969.1	flagellar hook-basal body complex protein	8.24461	0.103807	-0.212935	0.104503	-0.117937	0.61929	0.18872	0.587855	0.494437
527215	527625	-	CDS	GEMMAAP_RS02315	NA	WP_043580162.1	hypothetical protein	7.13548	-0.091473	-0.529959	0.309692	-0.185347	0.750846	0.00586501	0.140926	0.384937
527650	528432	-	CDS	GEMMAAP_RS02320	NA	WP_145978961.1	FliA/WhiG family RNA polymerase sigma factor	6.72661	0.115294	-0.230528	0.0990216	-0.326563	0.66893	0.268593	0.773255	0.110135
528435	529310	-	CDS	GEMMAAP_RS02325	NA	WP_026849261.1	hypothetical protein	7.10851	0.256668	-0.0825994	0.084721	-0.293241	0.190181	0.717449	0.804108	0.109204
529310	530167	-	CDS	GEMMAAP_RS02330	NA	WP_053333970.1	hypothetical protein	7.059	0.0023007	-0.262371	0.178994	-0.104933	0.993698	0.123209	0.357133	0.605421
530160	532250	-	CDS	GEMMAAP_RS02335	flhA	WP_053334032.1	flagellar biosynthesis protein FlhA	7.57238	0.214511	-0.0954856	0.0176836	-0.173005	0.318045	0.68122	0.948318	0.375547
532247	533344	-	CDS	GEMMAAP_RS02340	NA	WP_026849263.1	EscU/YscU/HrcU family type III secretion system export apparatus switch protein	7.06085	0.140594	-0.137218	0.0739592	-0.162417	0.582432	0.537901	0.797581	0.448211
533347	534165	-	CDS	GEMMAAP_RS02345	NA	WP_026849264.1	flagellar biosynthetic protein FliR	6.85137	-0.148037	-0.321861	0.0285728	-0.222715	0.595214	0.11968	0.927508	0.332311
534194	534463	-	CDS	GEMMAAP_RS02350	NA	WP_026849265.1	flagellar biosynthetic protein FliQ	7.52533	-0.10564	-0.365535	-0.0663712	0.12307	0.791251	0.173078	0.86867	0.718954
534896	536584	-	CDS	GEMMAAP_RS19920	fliP	WP_082820996.1	flagellar type III secretion system pore protein FliP	9.4723	0.078531	-0.22991	-0.0938083	-0.318614	0.766808	0.215828	0.684082	0.073936
536639	537070	-	CDS	GEMMAAP_RS02365	fliN	WP_026849267.1	flagellar motor switch protein FliN	7.78591	0.0224318	-0.295091	-0.0886368	-0.22283	0.945447	0.0737495	0.689117	0.197717
537067	538083	-	CDS	GEMMAAP_RS02370	NA	WP_026849268.1	FliM/FliN family flagellar motor switch protein	9.09877	0.00061663	-0.248046	-0.00397225	-0.272516	0.998336	0.170882	0.987966	0.11688
538100	538672	-	CDS	GEMMAAP_RS02375	NA	WP_075071392.1	flagellar basal body-associated FliL family protein	9.09707	0.15054	-0.199239	-0.0510469	-0.399937	0.532447	0.33055	0.846948	0.0279749
538975	540495	-	CDS	GEMMAAP_RS02380	NA	WP_043580166.1	flagellar hook protein FlgE	9.97407	0.0370618	-0.359399	-0.252183	-0.666586	0.921005	0.0687298	0.218237	0.000804226
540527	541336	-	CDS	GEMMAAP_RS02385	NA	WP_026849271.1	hypothetical protein	8.46837	-0.0280832	-0.424537	-0.0942846	-0.500391	0.925916	0.00515332	0.619666	0.00125298
541336	543498	-	CDS	GEMMAAP_RS02390	NA	WP_026849272.1	M15 family metallopeptidase	9.48408	-0.0159679	-0.525374	-0.0381223	-0.490526	0.962878	0.00268621	0.875879	0.00453077
543495	544163	-	CDS	GEMMAAP_RS02395	NA	WP_158514695.1	hypothetical protein	7.77007	0.131303	-0.288988	-0.135146	-0.237456	0.541912	0.0809433	0.497651	0.164976
544197	544673	-	CDS	GEMMAAP_RS02400	fliJ	WP_026849274.1	flagellar export protein FliJ	7.87016	0.170929	-0.194653	0.0291605	-0.14384	0.463163	0.336551	0.914393	0.479189
544674	546062	-	CDS	GEMMAAP_RS02405	NA	WP_162493364.1	FliI/YscN family ATPase	7.67315	-0.102527	-0.302048	0.0107327	-0.476972	0.646178	0.0654737	0.965848	0.00436648
546062	546706	-	CDS	GEMMAAP_RS02410	NA	WP_026849276.1	hypothetical protein	7.18931	0.0823414	-0.316312	-0.0424726	-0.23638	0.761887	0.0804412	0.873488	0.216753
546717	547757	-	CDS	GEMMAAP_RS02415	fliG	WP_075071599.1	flagellar motor switch protein FliG	7.96961	0.106861	-0.31835	-0.0459814	-0.308234	0.630123	0.0537721	0.851766	0.0682431
547773	549368	-	CDS	GEMMAAP_RS02420	fliF	WP_026849278.1	flagellar M-ring protein FliF	7.78036	0.185365	-0.368445	0.0557663	-0.283561	0.426759	0.0515191	0.843301	0.150594
549382	549696	-	CDS	GEMMAAP_RS02425	fliE	WP_053333972.1	flagellar hook-basal body complex protein FliE	6.07152	-0.287904	-0.506598	-0.173219	-0.427586	0.272516	0.023211	0.547783	0.0757183
549722	550102	-	CDS	GEMMAAP_RS02430	NA	WP_026849280.1	hypothetical protein	6.43	-0.120223	-0.237354	-0.0901646	-0.251143	0.734609	0.368915	0.810361	0.353604
550261	550884	-	CDS	GEMMAAP_RS02435	NA	WP_026849281.1	flagellar basal body protein	7.17035	0.0800821	-0.424047	-0.00797796	-0.237097	0.791251	0.0285944	0.978142	0.264693
550884	551183	-	CDS	GEMMAAP_RS02440	NA	WP_026849282.1	hypothetical protein	7.8791	0.140418	-0.443062	-0.234159	-0.23195	0.716885	0.110571	0.477942	0.443571
551560	553038	-	CDS	GEMMAAP_RS02445	NA	WP_026849283.1	sigma-54 dependent transcriptional regulator	8.96214	0.0635469	0.022305	0.00530315	0.087723	0.782972	0.925184	0.979965	0.620675
553309	554220	+	CDS	GEMMAAP_RS02450	NA	WP_026849284.1	hypothetical protein	9.43387	0.0157335	-0.29496	0.0347947	-0.25912	0.960297	0.0527182	0.869458	0.0860587
554226	554720	+	CDS	GEMMAAP_RS02455	NA	WP_026849285.1	flagellar assembly protein FliW	9.42891	0.0757532	-0.374974	-0.13634	-0.366932	0.754353	0.0226208	0.472185	0.0239028
554855	555847	+	CDS	GEMMAAP_RS02460	NA	WP_026849286.1	NAD-dependent epimerase/dehydratase family protein	8.60248	-0.0803075	-0.29914	-0.205512	-0.401989	0.752169	0.0834138	0.26715	0.0188226
555904	557775	+	CDS	GEMMAAP_RS02465	asnB	WP_202969182.1	asparagine synthase (glutamine-hydrolyzing)	7.83116	-0.0434706	-0.249594	-0.132726	-0.250878	0.888315	0.18103	0.544777	0.174629
557788	558966	+	CDS	GEMMAAP_RS02470	NA	WP_043580169.1	DegT/DnrJ/EryC1/StrS family aminotransferase	6.62575	-0.0792817	-0.400401	-0.280537	-0.5374	0.823746	0.0702298	0.239222	0.0148068
558963	559877	+	CDS	GEMMAAP_RS02475	NA	WP_043580171.1	class I SAM-dependent methyltransferase	6.15862	-0.15513	-0.568143	-0.233441	-0.392174	0.656841	0.0233776	0.423906	0.129543
559870	560469	+	CDS	GEMMAAP_RS02480	NA	WP_075071393.1	acyltransferase	5.95609	-0.029783	-0.439768	-0.230639	-0.227443	0.956229	0.0867677	0.435675	0.40187
560462	561229	+	CDS	GEMMAAP_RS02485	NA	WP_026849288.1	hypothetical protein	6.51932	0.128328	-0.268567	-0.401147	-0.40847	0.712478	0.299245	0.108858	0.0899655
561407	563149	+	CDS	GEMMAAP_RS02490	NA	WP_043580173.1	hypothetical protein	8.02974	0.15684	-0.0803294	0.0854214	-0.08106	0.502757	0.734133	0.736769	0.717958
563146	566160	+	CDS	GEMMAAP_RS02495	NA	WP_026849289.1	hypothetical protein	8.84179	0.00236315	-0.20178	0.255925	-0.125475	0.993698	0.253485	0.134377	0.482327
566157	568055	+	CDS	GEMMAAP_RS02500	NA	WP_026849290.1	glycosyltransferase family 4 protein	7.89176	0.0553348	-0.0760313	-0.0630938	-0.317849	0.82297	0.701002	0.776836	0.0427794
568271	569413	+	CDS	GEMMAAP_RS02505	NA	WP_158514696.1	glycosyltransferase	8.2516	0.107143	-0.24095	0.226576	-0.044902	0.615017	0.137587	0.186712	0.82949
569441	572398	+	CDS	GEMMAAP_RS02510	asnB	WP_053333973.1	asparagine synthase (glutamine-hydrolyzing)	9.1008	-0.127648	-0.365937	0.126467	-0.204445	0.543259	0.0233776	0.505357	0.215769
572413	573822	-	CDS	GEMMAAP_RS02515	NA	WP_026849292.1	tetratricopeptide repeat-containing glycosyltransferase family protein	8.19442	-0.200567	-0.0758218	0.0208386	-0.154513	0.242579	0.697156	0.92523	0.337215
574047	574820	+	CDS	GEMMAAP_RS02520	NA	WP_026849293.1	flagellin	11.4934	0.0345513	-0.231944	-0.119195	-0.392423	0.914398	0.19836	0.560767	0.0210934
574910	576958	+	CDS	GEMMAAP_RS02525	fliD	WP_082820998.1	flagellar filament capping protein FliD	10.1649	-0.167916	-0.470539	-0.17524	-0.458519	0.398176	0.00396941	0.324449	0.00468264
577077	577490	+	CDS	GEMMAAP_RS02530	fliS	WP_043580175.1	flagellar export chaperone FliS	8.91906	-0.109352	-0.519726	-0.0846234	-0.203507	0.636806	0.00235378	0.719477	0.261817
577522	577983	+	CDS	GEMMAAP_RS02535	NA	WP_026849296.1	hypothetical protein	8.61326	-0.186555	-0.569226	-0.26297	-0.407669	0.246257	0.000145563	0.0693121	0.00436648
578001	578258	+	CDS	GEMMAAP_RS02540	NA	WP_026849297.1	hypothetical protein	8.0087	-0.123835	-0.523881	-0.151928	-0.33784	0.528873	0.000653769	0.366651	0.0249683
578390	578674	+	CDS	GEMMAAP_RS02545	NA	WP_026849298.1	flagellar biosynthesis anti-sigma factor FlgM	9.75858	-0.0201095	-0.451606	-0.0469128	-0.256424	0.959422	0.0169454	0.861291	0.1785
578726	579097	+	CDS	GEMMAAP_RS02550	NA	WP_026849299.1	response regulator	10.4433	-0.206135	-0.569736	-0.0887437	-0.224268	0.327914	0.0018205	0.70539	0.218594
579109	579786	+	CDS	GEMMAAP_RS02555	NA	WP_026849300.1	hypothetical protein	10.9437	-0.204446	-0.581447	-0.117368	-0.338411	0.281705	0.000653769	0.545801	0.0381092
580015	582315	+	CDS	GEMMAAP_RS02560	NA	WP_053333974.1	chemotaxis protein CheA	10.9287	0.0398339	-0.472126	-0.083447	-0.28517	0.873669	0.00221508	0.667563	0.0625662
582453	582977	+	CDS	GEMMAAP_RS02565	NA	WP_026849301.1	chemotaxis protein CheW	8.63777	-0.0391308	-0.400249	-0.0419817	-0.2123	0.873304	0.00664683	0.845755	0.159212
583010	583846	+	CDS	GEMMAAP_RS02570	NA	WP_053333975.1	protein-glutamate O-methyltransferase CheR	9.26217	0.00470822	-0.414127	-0.0970289	-0.385295	0.99098	0.0104663	0.636956	0.0171529
583849	584361	+	CDS	GEMMAAP_RS02575	NA	WP_026849303.1	chemotaxis protein CheD	9.019	-0.0155485	-0.427015	0.114362	-0.258204	0.967921	0.0295722	0.639236	0.193086
584377	584805	+	CDS	GEMMAAP_RS02580	NA	WP_026849304.1	response regulator	8.10498	-0.314395	-0.650366	-0.00239853	-0.291623	0.102182	0.000536146	0.99325	0.112167
584753	585226	+	CDS	GEMMAAP_RS02585	NA	WP_082820999.1	chemotaxis protein CheX	8.40323	-0.305112	-0.663144	-0.216055	-0.39589	0.0876088	0.00017901	0.22578	0.0173535
585295	586335	+	CDS	GEMMAAP_RS02590	NA	WP_026849306.1	chemotaxis response regulator protein-glutamate methylesterase	9.2478	-0.0457404	-0.485351	0.0342092	-0.281183	0.855976	0.00186469	0.875608	0.0681855
586464	587135	-	CDS	GEMMAAP_RS02595	NA	WP_158514697.1	HAMP domain-containing histidine kinase	8.65756	-0.159927	-0.37812	-0.25436	-0.406886	0.495375	0.0367109	0.188133	0.0256633
587264	587851	+	CDS	GEMMAAP_RS02600	NA	WP_053333976.1	hypothetical protein	6.45102	-0.0111456	-0.160757	-0.171276	-0.265832	0.979715	0.476474	0.477942	0.205961
587852	588520	+	CDS	GEMMAAP_RS02605	NA	WP_053333977.1	DNA-3-methyladenine glycosylase	7.16086	0.134717	0.142868	0.229484	0.237809	0.75034	0.696038	0.536675	0.474271
588548	589921	+	CDS	GEMMAAP_RS02610	NA	WP_026849310.1	TIGR01777 family oxidoreductase	9.19614	0.502895	0.379196	0.602387	0.550748	0.000987103	0.0102555	0.000106982	0.000439352
590027	590287	+	CDS	GEMMAAP_RS02615	NA	WP_026849311.1	hypothetical protein	6.81596	0.341218	0.347343	0.35521	0.462292	0.300475	0.243823	0.289232	0.135181
590271	591242	+	CDS	GEMMAAP_RS02620	NA	WP_026849312.1	prohibitin family protein	7.85369	0.332908	0.0793439	0.141343	0.118159	0.0279148	0.674838	0.409466	0.472254
591252	591743	+	CDS	GEMMAAP_RS02625	NA	WP_026849313.1	hypothetical protein	6.5532	0.174766	0.117708	-0.0399669	0.0341323	0.642652	0.743058	0.926318	0.934428
591847	592926	-	CDS	GEMMAAP_RS02630	NA	WP_026849314.1	dihydrodipicolinate synthetase	8.12025	-0.0290074	0.00369397	-0.104263	-0.111687	0.942181	0.991068	0.687082	0.6228
592913	593944	-	CDS	GEMMAAP_RS02635	NA	WP_026849315.1	NAD(P)-dependent oxidoreductase	7.69402	0.265829	0.29399	0.120436	0.105924	0.152656	0.0809433	0.576019	0.605313
594001	594780	-	CDS	GEMMAAP_RS02640	NA	WP_053333978.1	1-acyl-sn-glycerol-3-phosphate acyltransferase	7.83213	0.120192	0.212967	0.129598	0.211948	0.601911	0.235122	0.544804	0.245071
594792	595235	-	CDS	GEMMAAP_RS02645	NA	WP_026849316.1	SufE family protein	6.41576	0.0919265	0.0910782	-0.0579409	-0.0956631	0.859219	0.832451	0.904648	0.823112
595321	597288	-	CDS	GEMMAAP_RS02650	NA	WP_145978963.1	hypothetical protein	6.45687	-0.128038	-0.268736	-0.399975	-0.428964	0.699133	0.271197	0.093541	0.0642861
597578	598456	+	CDS	GEMMAAP_RS02655	NA	WP_026849318.1	HlyD family efflux transporter periplasmic adaptor subunit	6.05958	-0.124188	-0.031857	-0.304862	-0.270404	0.795011	0.946114	0.388481	0.41675
598470	599231	+	CDS	GEMMAAP_RS02660	NA	WP_026849319.1	ABC transporter ATP-binding protein	4.90611	-0.400608	-0.102995	-0.3659	-0.224054	0.555816	0.887032	0.575903	0.727752
599273	600361	+	CDS	GEMMAAP_RS02665	NA	WP_082821001.1	ABC transporter permease	5.04661	-0.155039	0.00140768	-0.346274	-0.0762251	0.784955	0.998016	0.422766	0.875811
600389	601369	-	CDS	GEMMAAP_RS02670	NA	WP_026849321.1	aldo/keto reductase	5.90141	0.0838555	-0.039136	-0.281692	-0.0369908	0.847727	0.923655	0.371874	0.924093
601800	602720	+	CDS	GEMMAAP_RS02675	msrP	WP_026849322.1	protein-methionine-sulfoxide reductase catalytic subunit MsrP	9.8193	0.430578	0.257942	0.429869	0.467433	0.0019737	0.0626386	0.00169248	0.000840056
602782	603339	+	CDS	GEMMAAP_RS02680	NA	WP_053333979.1	sulfoxide reductase heme-binding subunit YedZ	8.74037	0.268453	0.109528	0.37894	0.299399	0.12755	0.580225	0.0213645	0.0719913
603423	606287	+	CDS	GEMMAAP_RS02685	NA	WP_082821002.1	EAL domain-containing protein	7.34995	0.350609	0.165815	0.22777	0.298845	0.0821678	0.44069	0.296552	0.137081
606271	607542	+	CDS	GEMMAAP_RS02690	NA	WP_158514698.1	hypothetical protein	6.19753	-0.117943	-0.0267007	-0.0060551	0.0723053	0.746837	0.943466	0.987966	0.825728
607574	608470	-	CDS	GEMMAAP_RS02695	NA	WP_026849324.1	UDP-3-O-(3-hydroxymyristoyl)glucosamine N-acyltransferase	6.56123	-0.0805407	-0.114494	0.0272706	0.0355924	0.851715	0.734754	0.946478	0.926397
608503	608943	-	CDS	GEMMAAP_RS02700	NA	WP_026849325.1	DUF6526 family protein	6.01066	0.0478666	0.01813	0.32699	0.294162	0.91871	0.961478	0.253355	0.284411
608973	609515	-	CDS	GEMMAAP_RS02705	NA	WP_043580178.1	AAA family ATPase	5.97241	0.227441	0.144141	0.149046	0.148529	0.657426	0.768129	0.799581	0.765122
609512	610165	-	CDS	GEMMAAP_RS02710	NA	WP_053333982.1	nicotinamide riboside transporter PnuC	6.2867	0.228826	0.250641	0.22179	0.312983	0.385148	0.280698	0.428274	0.207441
610287	612413	+	CDS	GEMMAAP_RS02720	NA	WP_043580180.1	TonB-dependent receptor	6.83754	0.498479	0.390744	0.255256	0.11563	0.0428413	0.102491	0.370077	0.711997
612645	614183	+	CDS	GEMMAAP_RS02725	NA	WP_075071394.1	M20/M25/M40 family metallo-hydrolase	6.74092	-0.0958355	-0.182198	-0.224108	-0.374855	0.79555	0.502701	0.415645	0.126093
614202	616307	-	CDS	GEMMAAP_RS02730	NA	WP_053333984.1	response regulator	6.45114	-0.146537	-0.00946113	0.0563246	0.0841454	0.598419	0.977936	0.92523	0.748386
616294	618537	-	CDS	GEMMAAP_RS02735	NA	WP_158514700.1	PAS domain-containing protein	7.5214	0.54425	0.482671	0.099397	0.114831	0.011008	0.019561	0.747716	0.656659
618757	618927	-	CDS	GEMMAAP_RS02740	NA	WP_075071395.1	DUF2256 domain-containing protein	5.38716	0.960101	1.04021	0.966257	0.86661	0.00842654	0.00298503	0.0167893	0.0317058
618966	620237	+	CDS	GEMMAAP_RS02745	NA	WP_053333985.1	GAF domain-containing sensor histidine kinase	7.27701	0.0212343	0.257574	0.121386	0.0823411	0.956229	0.170413	0.624952	0.731355
620316	623081	+	CDS	GEMMAAP_RS02750	NA	WP_053333986.1	2-oxoglutarate dehydrogenase E1 component	10.1571	0.319015	0.317289	0.268655	0.251082	0.0220644	0.019561	0.0485321	0.0659709
623099	625762	+	CDS	GEMMAAP_RS02755	NA	WP_158514701.1	PIG-L family deacetylase	8.71798	0.094455	0.137963	0.295753	0.311309	0.6362	0.403316	0.0488101	0.036171
626091	627761	-	CDS	GEMMAAP_RS02760	NA	WP_026849330.1	sodium:solute symporter	8.14348	-0.116468	-0.0146009	0.0356732	0.116668	0.532058	0.948737	0.866567	0.46735
628123	630144	+	CDS	GEMMAAP_RS02765	NA	WP_026849331.1	response regulator	11.1446	0.0997644	0.120502	-0.0982649	0.0519275	0.638106	0.515923	0.617662	0.794226
630149	630751	+	CDS	GEMMAAP_RS02770	NA	WP_026849332.1	ANTAR domain-containing protein	9.32298	0.0831662	0.119257	0.00353396	0.131184	0.711644	0.511078	0.988161	0.43503
630755	632209	-	CDS	GEMMAAP_RS02775	NA	WP_026849333.1	M20/M25/M40 family metallo-hydrolase	6.40915	-0.167491	-0.370657	-0.339125	-0.376699	0.583198	0.103391	0.183851	0.117172
632356	633987	+	CDS	GEMMAAP_RS02780	NA	WP_043580184.1	twin-arginine translocation signal domain-containing protein	7.1923	-0.113216	-0.0694467	0.0182626	0.00625503	0.712962	0.801249	0.953235	0.986119
633984	635381	+	CDS	GEMMAAP_RS02785	NA	WP_053333987.1	TldD/PmbA family protein	7.62969	-0.293577	-0.281537	-0.230584	-0.0795736	0.104674	0.0972643	0.200726	0.699982
635500	636210	-	CDS	GEMMAAP_RS02790	NA	WP_026849336.1	twin-arginine translocation signal domain-containing protein	8.06598	-0.355744	-0.388083	-0.165668	-0.254172	0.0251725	0.0102555	0.349672	0.112682
636384	636644	+	CDS	GEMMAAP_RS02795	NA	WP_026849337.1	hypothetical protein	2.89949	-0.322139	-0.188217	-0.288488	-0.686064	0.786433	0.851576	0.810074	0.453585
636762	637574	-	CDS	GEMMAAP_RS02800	NA	WP_043580186.1	GNAT family N-acetyltransferase	5.06658	-0.306575	-0.304002	-0.622494	-0.459728	0.474966	0.403445	0.0941278	0.20513
637640	637921	+	CDS	GEMMAAP_RS02805	NA	WP_043580188.1	superinfection immunity protein	4.28322	-0.410923	-0.288844	0.101899	0.318742	0.337569	0.465735	0.864171	0.467964
637938	639800	-	CDS	GEMMAAP_RS02810	NA	WP_053333988.1	cyclomaltodextrinase N-terminal domain-containing protein	4.70491	-0.372051	-0.0943349	-0.414454	-0.153833	0.43107	0.853175	0.359277	0.753914
639802	641157	-	CDS	GEMMAAP_RS02815	NA	WP_082821005.1	MFS transporter	4.41091	-0.410848	0.137583	-0.287958	-0.107845	0.402394	0.784835	0.613291	0.853804
641154	642623	-	CDS	GEMMAAP_RS02820	malQ	WP_026849339.1	4-alpha-glucanotransferase	4.68274	-0.508753	-0.129003	-0.333565	-0.416675	0.301284	0.80935	0.551887	0.396479
642648	645065	-	CDS	GEMMAAP_RS02825	NA	WP_043580190.1	hypothetical protein	5.38206	-0.252179	0.173122	0.247088	0.178638	0.521382	0.631749	0.55528	0.663067
645687	648671	+	CDS	GEMMAAP_RS02830	NA	WP_158514702.1	SusC/RagA family TonB-linked outer membrane protein	7.77788	-0.387734	-0.149024	-0.337779	-0.255102	0.0169718	0.391808	0.0437538	0.125248
648698	650272	+	CDS	GEMMAAP_RS02835	NA	WP_053333989.1	RagB/SusD family nutrient uptake outer membrane protein	7.05563	-0.357463	-0.0871136	-0.00666755	0.180446	0.0890399	0.732653	0.983364	0.443571
650375	653716	+	CDS	GEMMAAP_RS02840	NA	WP_043580552.1	VCBS repeat-containing protein	6.75395	-0.118735	0.0981571	-0.092082	-0.0266083	0.688416	0.711142	0.77273	0.931641
653713	655080	+	CDS	GEMMAAP_RS02845	NA	WP_026849342.1	vanadium-dependent haloperoxidase	5.44215	-0.361575	-0.118119	-0.0747885	-0.0575403	0.38554	0.789266	0.888533	0.910727
655086	658466	+	CDS	GEMMAAP_RS02850	NA	WP_158514703.1	VCBS repeat-containing protein	6.14228	-0.29905	-0.0898206	0.13954	0.211542	0.336678	0.790104	0.719034	0.491503
658463	660187	+	CDS	GEMMAAP_RS02855	NA	WP_026849343.1	sodium:solute symporter family protein	6.25524	-0.532797	-0.423325	-0.0348673	0.0384354	0.0486212	0.09915	0.929841	0.920638
660223	660420	+	CDS	GEMMAAP_RS02860	NA	WP_043580556.1	hypothetical protein	3.37289	0.44868	-0.447466	-0.33996	-0.527897	0.561842	0.518213	0.678801	0.43748
660433	661065	-	CDS	GEMMAAP_RS02865	NA	WP_026849344.1	hypothetical protein	5.74828	-0.00125012	-0.286866	-0.491987	-0.513196	0.998045	0.300366	0.0754492	0.056637
661053	662207	-	CDS	GEMMAAP_RS02870	NA	WP_026849345.1	hypothetical protein	7.3916	-0.504046	-0.487969	-0.352607	-0.160187	0.0570734	0.0515191	0.210446	0.591889
662292	663587	+	CDS	GEMMAAP_RS02875	NA	WP_043580192.1	MFS transporter	4.63385	-0.249296	-0.229058	-0.458153	-0.399365	0.609539	0.585842	0.262379	0.307769
663587	665215	+	CDS	GEMMAAP_RS02880	treF	WP_026849347.1	alpha%2Calpha-trehalase TreF	4.95018	-0.306771	-0.368123	0.041167	-0.0267242	0.453806	0.280685	0.936438	0.958538
665666	667000	+	CDS	GEMMAAP_RS02885	NA	WP_053333993.1	VWA domain-containing protein	9.40521	-0.0805979	0.278083	-0.0702974	0.283621	0.762221	0.126887	0.779438	0.112167
667249	667848	+	CDS	GEMMAAP_RS02890	NA	WP_026849348.1	hypothetical protein	7.2217	-0.174587	0.178423	-0.231064	0.0693982	0.500798	0.415209	0.296552	0.783746
667865	668269	-	CDS	GEMMAAP_RS02895	NA	WP_026849349.1	(deoxy)nucleoside triphosphate pyrophosphohydrolase	5.33004	-0.165588	-0.197436	-0.0132454	-0.227745	0.651793	0.516379	0.974453	0.456615
668269	670272	-	CDS	GEMMAAP_RS02900	NA	WP_043580560.1	S9 family peptidase	7.90213	-0.0993958	-0.155455	-0.0302486	0.0398045	0.622233	0.345875	0.890442	0.921463
670332	671582	-	CDS	GEMMAAP_RS02905	NA	WP_043580194.1	tetracycline resistance MFS efflux pump	8.16357	-0.239394	-0.103555	0.0155097	0.0752946	0.232398	0.637032	0.953548	0.734462
671592	672470	-	CDS	GEMMAAP_RS02910	NA	WP_026849351.1	ABC transporter permease	7.60915	0.0729281	0.00303182	-0.0294612	-0.130979	0.752621	0.99105	0.900255	0.458039
672467	673561	-	CDS	GEMMAAP_RS02915	NA	WP_026849352.1	ABC transporter permease	6.9857	-0.122458	-0.180487	-0.177303	-0.236978	0.71745	0.495956	0.543007	0.343364
673585	675144	-	CDS	GEMMAAP_RS02920	NA	WP_043580196.1	ABC transporter ATP-binding protein	7.98346	-0.154834	-0.144911	-0.030096	-0.102056	0.355665	0.3467	0.88582	0.524622
675144	676190	-	CDS	GEMMAAP_RS02925	NA	WP_043580562.1	BMP family ABC transporter substrate-binding protein	6.95304	0.0705194	-0.0568122	0.0428173	-0.0163792	0.813579	0.820622	0.878874	0.954576
676325	677833	-	CDS	GEMMAAP_RS02930	NA	WP_026849354.1	hypothetical protein	9.27542	0.167641	0.0687678	0.377536	0.251831	0.440602	0.768129	0.0279076	0.149167
677928	679451	+	CDS	GEMMAAP_RS02935	NA	WP_053333994.1	L-aspartate oxidase	7.96517	-0.0867101	0.114238	-0.163693	-0.0222794	0.710941	0.543931	0.370077	0.922071
679567	680577	+	CDS	GEMMAAP_RS02940	nadA	WP_026849355.1	quinolinate synthase NadA	7.54951	0.0132212	0.0359274	-0.177279	-0.0562778	0.969624	0.884593	0.372378	0.799976
680574	681533	+	CDS	GEMMAAP_RS02945	nadC	WP_082821008.1	carboxylating nicotinate-nucleotide diphosphorylase	8.07044	0.00831886	0.033221	0.0099425	0.00765595	0.979077	0.872948	0.965846	0.972436
681554	682495	+	CDS	GEMMAAP_RS02950	NA	WP_026849357.1	hypothetical protein	7.63675	-0.085332	-0.0966609	-0.199291	0.0352398	0.75034	0.674774	0.330295	0.884269
682497	682772	+	CDS	GEMMAAP_RS02955	NA	WP_043580198.1	hypothetical protein	6.82753	0.0535617	-0.0042715	0.0228393	0.170072	0.883201	0.990878	0.945157	0.488334
682769	684097	+	CDS	GEMMAAP_RS02960	fahA	WP_026849359.1	fumarylacetoacetase	7.9139	-0.0490026	-0.088912	-0.000168453	-0.0432903	0.859219	0.68122	0.999765	0.852774
684122	685513	+	CDS	GEMMAAP_RS02965	NA	WP_202969183.1	cytochrome ubiquinol oxidase subunit I	8.50822	0.328068	0.197704	0.456993	0.262474	0.0279148	0.191605	0.00243429	0.082479
685520	686581	+	CDS	GEMMAAP_RS02970	NA	WP_145978964.1	cytochrome d ubiquinol oxidase subunit II	6.76222	0.32646	0.318819	0.152521	0.155476	0.137013	0.115248	0.556849	0.508672
686630	687325	+	CDS	GEMMAAP_RS02975	NA	WP_026849361.1	response regulator transcription factor	8.13963	-0.0980231	-0.182397	-0.166462	-0.117074	0.615017	0.232946	0.307126	0.465248
687344	689203	-	CDS	GEMMAAP_RS02980	NA	WP_053333995.1	acyl-CoA dehydrogenase family protein	7.25195	0.0310666	-0.0823575	0.235114	0.298539	0.932597	0.725606	0.257234	0.122207
689316	691028	-	CDS	GEMMAAP_RS02985	NA	WP_158514704.1	Ig-like domain-containing protein	8.63412	0.0250509	-0.0562722	0.158607	-0.0694947	0.938158	0.789305	0.368899	0.719336
691388	693001	+	CDS	GEMMAAP_RS02990	NA	WP_026849363.1	glycosyltransferase family 39 protein	7.7734	-0.135141	-0.0153877	0.0829296	0.00614064	0.49551	0.979926	0.692917	0.979018
692998	693381	+	CDS	GEMMAAP_RS02995	crcB	WP_145978965.1	fluoride efflux transporter CrcB	5.31576	-0.0431158	-0.0526419	-0.310461	-0.111262	0.943013	0.898581	0.362528	0.766995
693432	694820	+	CDS	GEMMAAP_RS03000	NA	WP_026849365.1	dipeptidase	7.21058	0.0472442	-0.0255757	0.013321	0.0626087	0.888315	0.931415	0.966062	0.812739
694909	695340	-	CDS	GEMMAAP_RS03005	NA	WP_053333997.1	hypothetical protein	7.32231	0.0286091	-0.363618	0.0967319	-0.0998846	0.947688	0.0998192	0.76913	0.71964
695351	696490	-	CDS	GEMMAAP_RS03010	NA	WP_026849366.1	hypothetical protein	7.69198	-0.100384	-0.453997	0.0523043	-0.12387	0.661854	0.00598037	0.835626	0.518511
696565	698700	-	CDS	GEMMAAP_RS03015	NA	WP_053333998.1	methyl-accepting chemotaxis protein	8.48299	-0.037916	-0.288794	0.0897337	-0.314058	0.864344	0.0336114	0.59608	0.0225695
698938	701004	-	CDS	GEMMAAP_RS03020	rho	WP_053333999.1	transcription termination factor Rho	9.41225	0.117751	0.10534	0.048927	0.187337	0.549491	0.563019	0.82389	0.230057
701458	702051	+	CDS	GEMMAAP_RS03025	NA	WP_026849367.1	hypothetical protein	7.08736	0.154207	0.230018	0.143608	0.441103	0.580907	0.30561	0.613233	0.0493723
702059	702469	+	CDS	GEMMAAP_RS03030	NA	WP_026849368.1	carboxymuconolactone decarboxylase family protein	6.71923	0.145971	0.268059	0.12341	0.310418	0.59124	0.192566	0.653519	0.149167
702538	703689	-	CDS	GEMMAAP_RS03035	NA	WP_158514705.1	polysaccharide deacetylase family protein	8.20886	0.238039	0.277824	0.124355	0.184413	0.194479	0.0945352	0.541925	0.291811
703738	706077	+	CDS	GEMMAAP_RS03040	NA	WP_053334000.1	PBP1A family penicillin-binding protein	8.94261	0.280804	0.0391275	0.348722	0.174876	0.104674	0.866284	0.0321898	0.300833
706074	707348	-	CDS	GEMMAAP_RS03045	NA	WP_043580200.1	DUF1501 domain-containing protein	4.62638	0.000130972	0.092122	-0.025973	0.100637	0.999782	0.875436	0.970644	0.865316
707372	709285	-	CDS	GEMMAAP_RS03050	NA	WP_053334001.1	DUF1800 domain-containing protein	5.04957	0.586347	0.488364	0.0634787	0.0505357	0.084628	0.126887	0.89333	0.912372
709406	709885	+	CDS	GEMMAAP_RS20470	NA	WP_158514706.1	hypothetical protein	7.77687	-0.116238	-0.0197791	0.179429	0.345048	0.662818	0.948737	0.455001	0.0956714
710073	710621	+	CDS	GEMMAAP_RS03060	NA	WP_026849372.1	hypothetical protein	9.47971	0.151041	0.149913	0.273327	0.347874	0.440602	0.395411	0.0914714	0.0279749
711132	713228	+	CDS	GEMMAAP_RS03065	NA	WP_026849373.1	elongation factor G	8.06427	-0.364306	-0.0113753	-0.405831	-0.177081	0.0273116	0.963514	0.0157836	0.309616
713246	714379	-	CDS	GEMMAAP_RS03070	NA	WP_026849374.1	hypothetical protein	8.52453	-0.336845	-0.751423	-0.239218	-0.567391	0.0386362	1.38437e-05	0.145161	0.00050304
714376	715257	-	CDS	GEMMAAP_RS03075	NA	WP_026849375.1	type II secretion system GspH family protein	8.45792	-0.341161	-0.701336	-0.177241	-0.437707	0.0273116	1.73953e-05	0.271214	0.00343286
715287	715670	-	CDS	GEMMAAP_RS03080	NA	WP_145978968.1	hypothetical protein	8.63853	-0.298943	-0.498383	-0.154657	-0.389246	0.0391321	0.000598076	0.317778	0.00577639
715667	716113	-	CDS	GEMMAAP_RS03085	NA	WP_158514707.1	hypothetical protein	8.96672	-0.0653843	-0.395303	-0.178195	-0.405384	0.855572	0.0783015	0.498826	0.0741603
716352	717119	-	CDS	GEMMAAP_RS03090	thyX	WP_053334002.1	FAD-dependent thymidylate synthase	8.1053	0.0450264	-0.00474659	0.284026	0.394591	0.865652	0.984618	0.115156	0.0217686
717247	717732	+	CDS	GEMMAAP_RS03095	NA	WP_043580204.1	MarR family transcriptional regulator	6.55563	0.431399	0.236425	0.0820636	0.476514	0.0948429	0.373558	0.833277	0.0700139
717867	719507	-	CDS	GEMMAAP_RS03100	NA	WP_145978969.1	FAD-binding oxidoreductase	8.9083	-0.0806838	0.022262	-0.0261249	-0.107887	0.752621	0.932837	0.916623	0.587667
719646	720707	+	CDS	GEMMAAP_RS03105	NA	WP_026849379.1	phytoene/squalene synthase family protein	7.64537	0.00886868	-0.0662794	-0.320291	-0.150483	0.98221	0.785441	0.107154	0.465237
720722	721549	-	CDS	GEMMAAP_RS03110	NA	WP_026849380.1	hypothetical protein	7.11265	0.0912083	0.244103	0.0326891	0.00478849	0.75034	0.22321	0.908011	0.989343
721572	722687	-	CDS	GEMMAAP_RS03115	NA	WP_026849381.1	hypothetical protein	6.94034	0.186305	0.19549	0.236552	0.257619	0.519394	0.425061	0.354354	0.279911
723125	723745	-	CDS	GEMMAAP_RS03120	NA	WP_026849382.1	zinc ribbon domain-containing protein	4.7519	-0.133735	-0.118517	-0.0587482	-0.118815	0.823746	0.805963	0.919767	0.818493
723742	723924	-	CDS	GEMMAAP_RS03125	NA	WP_145978970.1	hypothetical protein	4.84843	-0.246435	-0.250281	0.0605281	0.130496	0.610458	0.538768	0.916361	0.791933
723973	724599	-	CDS	GEMMAAP_RS03130	NA	WP_053334003.1	ribonuclease HI	7.03461	0.152911	0.0991485	-0.0720457	-0.182451	0.492192	0.640661	0.772648	0.315223
724596	724811	-	CDS	GEMMAAP_RS03135	NA	WP_026849384.1	hypothetical protein	6.31131	0.231403	0.263549	0.33266	0.237492	0.343574	0.214626	0.134048	0.280474
724811	725974	-	CDS	GEMMAAP_RS03140	NA	WP_053334004.1	ArgE/DapE family deacylase	8.07338	-0.0899804	0.0416155	-0.0621613	-0.0362086	0.71831	0.863127	0.808279	0.874303
726273	727220	-	CDS	GEMMAAP_RS03145	NA	WP_145978971.1	hypothetical protein	7.19328	-0.0098368	0.0487636	0.0712193	0.0720545	0.98482	0.890073	0.851127	0.827211
727227	728099	-	CDS	GEMMAAP_RS20760	NA	WP_053334005.1	hypothetical protein	9.1775	0.128845	0.177437	-0.185409	-0.0341019	0.540313	0.320001	0.300828	0.874364
728391	729533	+	CDS	GEMMAAP_RS03155	NA	WP_043580206.1	CoA transferase	7.70695	0.175971	0.0445342	-0.0564607	0.185738	0.463024	0.868285	0.848066	0.373818
729701	730261	+	CDS	GEMMAAP_RS03160	NA	WP_026849386.1	RNA polymerase sigma factor	9.58373	-0.213516	-0.261317	-0.323162	-0.0895134	0.186434	0.0756006	0.0272718	0.596793
730258	730587	+	CDS	GEMMAAP_RS03165	NA	WP_145978972.1	hypothetical protein	8.70784	-0.174069	-0.16307	-0.265957	-0.338668	0.333538	0.334809	0.0936653	0.0281839
730731	732143	-	CDS	GEMMAAP_RS03170	lpdA	WP_026849388.1	dihydrolipoyl dehydrogenase	9.64468	0.0689594	0.204738	0.187565	0.295089	0.743348	0.170413	0.22094	0.0410762
732646	733857	-	CDS	GEMMAAP_RS03175	odhB	WP_026849389.1	2-oxoglutarate dehydrogenase complex dihydrolipoyllysine-residue succinyltransferase	9.06448	0.0642599	0.189509	-0.0439422	-0.00356072	0.788656	0.253485	0.844844	0.990143
733951	735021	+	CDS	GEMMAAP_RS03180	NA	WP_053334007.1	zinc-binding dehydrogenase	7.76171	0.124869	0.184215	0.0478816	0.0123755	0.532058	0.257122	0.835626	0.957951
735026	735331	+	CDS	GEMMAAP_RS03185	NA	WP_026849391.1	hypothetical protein	7.14824	0.504166	0.49908	0.28873	0.482028	0.0051216	0.00398765	0.13553	0.00815597
735457	736383	+	CDS	GEMMAAP_RS03190	NA	WP_026849392.1	hypothetical protein	8.81988	0.205042	0.280878	0.336621	0.252597	0.294518	0.101307	0.0492021	0.141609
736417	737310	+	CDS	GEMMAAP_RS03195	NA	WP_026849393.1	hypothetical protein	8.61215	0.373804	0.235311	0.469354	0.293894	0.0135208	0.117563	0.00169248	0.0497471
737533	740088	+	CDS	GEMMAAP_RS03200	gyrA	WP_026849394.1	DNA gyrase subunit A	10.1269	0.0759675	-0.00501807	0.183046	0.13945	0.711283	0.980599	0.223416	0.346822
740204	741682	+	CDS	GEMMAAP_RS03205	NA	WP_026849395.1	diguanylate cyclase	8.82964	0.220127	0.0649887	0.339126	0.173903	0.263922	0.777869	0.0532929	0.341142
742035	742376	-	CDS	GEMMAAP_RS03210	NA	WP_202969214.1	CoA-binding protein	7.31361	-0.104399	-0.558545	0.180999	0.148294	0.730877	0.00619009	0.472125	0.532176
742539	743693	+	CDS	GEMMAAP_RS03215	NA	WP_026849397.1	saccharopine dehydrogenase NADP-binding domain-containing protein	7.42293	-0.458165	-0.0464347	-0.34793	0.0550738	0.0551182	0.887032	0.179838	0.862784
743674	745389	-	CDS	GEMMAAP_RS03220	NA	WP_026849398.1	methyl-accepting chemotaxis protein	4.24669	-0.103262	0.226592	0.50437	0.341893	0.894213	0.667717	0.323377	0.496497
745386	746453	-	CDS	GEMMAAP_RS03225	NA	WP_026849399.1	ABC transporter substrate-binding protein	5.03458	-0.0917867	0.105069	0.322403	0.0961728	0.865652	0.805944	0.422595	0.833231
746943	748232	+	CDS	GEMMAAP_RS03230	coxB	WP_075071398.1	cytochrome c oxidase subunit II	10.7618	-0.281911	-0.0545839	-0.574461	-0.309345	0.34579	0.882573	0.0302789	0.243661
748273	750156	+	CDS	GEMMAAP_RS03235	ctaD	WP_026849400.1	cytochrome c oxidase subunit I	11.0803	-0.51623	-0.153731	-0.570816	-0.137501	0.000187721	0.291921	4.05615e-05	0.323567
750158	750847	+	CDS	GEMMAAP_RS03240	NA	WP_026849401.1	cytochrome c oxidase subunit 3	9.52202	-0.514278	-0.197162	-0.44666	-0.0978524	0.0286991	0.441312	0.0507738	0.717958
750855	751178	+	CDS	GEMMAAP_RS03245	NA	WP_053334009.1	cytochrome C oxidase subunit IV family protein	8.96274	-0.679087	-0.449772	-0.736675	-0.195827	1.84617e-05	0.00186469	4.62082e-06	0.189212
751399	752304	+	CDS	GEMMAAP_RS03250	NA	WP_053334010.1	cytochrome c oxidase assembly protein	8.70342	-0.297045	-0.0114311	-0.0410943	0.162094	0.0895335	0.96591	0.863242	0.349822
752301	753209	+	CDS	GEMMAAP_RS03255	NA	WP_145978973.1	hypothetical protein	8.40699	-0.0703029	0.133313	0.0545603	0.0814778	0.76337	0.449305	0.811481	0.663978
753611	754186	+	CDS	GEMMAAP_RS03260	NA	WP_026849403.1	hypothetical protein	7.19942	-0.16764	0.0632712	-0.270604	-0.0164087	0.523925	0.811337	0.223416	0.956553
754183	755379	+	CDS	GEMMAAP_RS03265	NA	WP_043580209.1	DUF5009 domain-containing protein	7.73246	0.0241972	0.119	0.0299733	0.108385	0.946367	0.58416	0.911989	0.615441
755384	757048	+	CDS	GEMMAAP_RS03270	dacB	WP_082821016.1	D-alanyl-D-alanine carboxypeptidase/D-alanyl-D-alanine-endopeptidase	9.39599	0.390913	0.435644	0.284889	0.278242	0.00545931	0.00186469	0.0399556	0.0445749
757396	761151	-	CDS	GEMMAAP_RS03275	NA	WP_158514708.1	Ig-like domain-containing protein	4.75666	-0.23846	-0.0124444	-0.478581	-0.128956	0.59638	0.979926	0.194641	0.758396
761374	764292	-	CDS	GEMMAAP_RS03280	NA	WP_026849406.1	Ig-like domain-containing protein	7.7339	-0.265393	-0.288433	-0.35653	-0.330965	0.0895335	0.0475948	0.0160612	0.0242667
764324	766228	-	CDS	GEMMAAP_RS03285	NA	WP_082821017.1	aspartate ammonia-lyase	7.19156	-0.202746	-0.269654	-0.151164	-0.235852	0.417712	0.1937	0.548215	0.276489
766526	767569	+	CDS	GEMMAAP_RS03290	NA	WP_026849407.1	N(4)-(beta-N-acetylglucosaminyl)-L-asparaginase	7.36016	-0.24316	-0.267044	-0.45807	-0.371501	0.201661	0.11821	0.0085551	0.0309787
767864	770296	+	CDS	GEMMAAP_RS03295	NA	WP_053334014.1	leucine--tRNA ligase	8.88677	-0.0386049	0.037237	0.0601413	0.178561	0.865741	0.852035	0.76913	0.223391
770322	772211	+	CDS	GEMMAAP_RS03300	NA	WP_158514709.1	response regulator	8.02533	0.0589975	0.0914805	0.236673	0.318566	0.832555	0.68122	0.220566	0.0777686
772604	773803	+	CDS	GEMMAAP_RS03305	NA	WP_026849410.1	PDZ domain-containing protein	9.51889	-0.0372224	-0.492144	0.152733	-0.68804	0.9481	0.105631	0.661612	0.0189135
774148	775317	+	CDS	GEMMAAP_RS03310	NA	WP_053334015.1	efflux RND transporter periplasmic adaptor subunit	7.63095	0.310933	0.297124	0.152964	0.271245	0.102614	0.0986785	0.470234	0.136516
775314	778490	+	CDS	GEMMAAP_RS03315	NA	WP_082821019.1	efflux RND transporter permease subunit	9.58346	0.377216	0.301517	0.326967	0.322957	0.0218203	0.0615001	0.0408087	0.0429961
779044	780963	-	CDS	GEMMAAP_RS03320	NA	WP_158514710.1	PAS domain-containing hybrid sensor histidine kinase/response regulator	9.15569	0.0545439	0.102383	-0.120432	-0.075207	0.816763	0.569193	0.500584	0.678655
781194	783125	-	CDS	GEMMAAP_RS03325	NA	WP_026849412.1	potassium transporter Kup	8.58437	0.0535345	0.140549	0.176532	0.257993	0.834563	0.436951	0.325098	0.114512
783421	784539	+	CDS	GEMMAAP_RS03330	NA	WP_158514711.1	outer membrane beta-barrel protein	6.83066	0.0869074	-0.194053	0.124622	0.0878177	0.82297	0.481582	0.721122	0.785786
784694	786040	-	CDS	GEMMAAP_RS03335	NA	WP_158514712.1	TolC family protein	7.49846	-0.0432798	0.0456203	0.0992164	0.0632777	0.895171	0.861118	0.676964	0.784448
786058	786453	-	CDS	GEMMAAP_RS03340	NA	WP_026849414.1	hypothetical protein	6.93504	0.102793	0.176714	0.055028	0.137656	0.727685	0.42403	0.85066	0.529149
786466	786852	-	CDS	GEMMAAP_RS03345	NA	WP_145978975.1	hypothetical protein	7.11426	0.0515209	0.191648	0.305551	0.299086	0.873669	0.367462	0.133926	0.126316
786900	787463	-	CDS	GEMMAAP_RS03350	NA	WP_082821022.1	sigma-70 family RNA polymerase sigma factor	7.83548	0.0780574	0.221827	0.17171	0.343352	0.782076	0.250105	0.404703	0.0605408
787544	788164	-	CDS	GEMMAAP_RS03355	NA	WP_026849416.1	HDIG domain-containing protein	7.68666	-0.0512103	-0.0786839	0.0113857	-0.0707574	0.843419	0.698435	0.979965	0.718954
788243	789874	-	CDS	GEMMAAP_RS03360	NA	WP_145978976.1	DHA2 family efflux MFS transporter permease subunit	6.58679	0.0303356	-0.100859	0.0819773	0.0246198	0.952373	0.750477	0.818927	0.94409
789887	790918	-	CDS	GEMMAAP_RS03365	NA	WP_026849418.1	HlyD family secretion protein	6.10668	-0.0512479	-0.227693	-0.101917	-0.090107	0.938905	0.560067	0.834181	0.834233
791084	792427	-	CDS	GEMMAAP_RS03370	NA	WP_026849419.1	TolC family protein	6.4798	-0.133635	-0.223852	-0.196221	-0.385845	0.812237	0.600839	0.667058	0.298757
792427	793077	-	CDS	GEMMAAP_RS03375	NA	WP_053334019.1	TetR/AcrR family transcriptional regulator	6.32291	0.0723145	0.0821874	0.0365655	0.171611	0.883169	0.83183	0.929841	0.605313
793172	793357	-	CDS	GEMMAAP_RS03380	NA	WP_026849420.1	hypothetical protein	9.52665	0.600516	0.565344	0.147161	0.319952	0.0613463	0.0681244	0.709472	0.30852
793394	793855	-	CDS	GEMMAAP_RS03385	NA	WP_026849421.1	peptidylprolyl isomerase	9.46593	0.334658	0.228008	0.132036	0.26902	0.0434102	0.174366	0.49586	0.105252
794336	795034	-	CDS	GEMMAAP_RS03390	NA	WP_053334020.1	sugar transferase	9.25973	0.195008	0.262418	0.191883	0.343015	0.19168	0.0530889	0.171843	0.010124
795222	796049	-	CDS	GEMMAAP_RS03395	nth	WP_202969184.1	endonuclease III	7.32061	0.100172	0.084669	0.105716	0.208906	0.729392	0.740295	0.697101	0.326613
796254	798035	-	CDS	GEMMAAP_RS03400	NA	WP_053334021.1	PHP domain-containing protein	8.99317	0.0338407	0.186373	-0.0354587	-0.088175	0.911927	0.300632	0.881932	0.654223
798949	799404	-	CDS	GEMMAAP_RS03405	NA	WP_026850234.1	hypothetical protein	4.66593	-0.539268	-0.164672	0.286656	0.0235229	0.139162	0.68122	0.479087	0.962878
799420	800289	-	CDS	GEMMAAP_RS03410	NA	WP_026850233.1	alpha/beta hydrolase	5.96712	-0.441081	-0.16849	-0.0557232	-0.154449	0.0904039	0.548415	0.875879	0.590187
800360	802012	+	CDS	GEMMAAP_RS03415	NA	WP_082821024.1	HEAT repeat domain-containing protein	7.64289	-0.038068	0.0429996	-0.0317504	0.0984606	0.883461	0.872276	0.888533	0.588837
802368	803441	-	CDS	GEMMAAP_RS03420	NA	WP_026850231.1	M42 family metallopeptidase	8.07041	-0.0587735	-0.00638159	0.0441469	0.0562277	0.839244	0.980521	0.866567	0.807929
803471	803827	+	CDS	GEMMAAP_RS03425	NA	WP_026850230.1	sulfite exporter TauE/SafE family protein	5.9876	0.130183	0.156106	-0.510053	-0.224847	0.75214	0.648858	0.101767	0.482934
804080	804985	-	CDS	GEMMAAP_RS03430	NA	WP_053334309.1	ABC transporter substrate-binding protein	6.76052	-0.398185	-0.566058	-0.433115	-0.413063	0.149907	0.0224253	0.108252	0.111741
805347	806075	+	CDS	GEMMAAP_RS03435	NA	WP_158514713.1	PEP-CTERM sorting domain-containing protein	5.77967	-0.00929903	-0.353256	-0.120846	-0.100387	0.992901	0.492377	0.866567	0.878885
806293	807972	-	CDS	GEMMAAP_RS03440	NA	WP_026850228.1	amidohydrolase	6.05217	0.233467	0.0932013	-0.177181	-0.144001	0.423698	0.763797	0.552147	0.613719
808897	809265	+	CDS	GEMMAAP_RS03445	NA	WP_053334308.1	GxxExxY protein	2.27775	0.300348	0.571511	1.25317	1.41606	0.843769	0.572769	0.28595	0.185996
809420	811573	-	CDS	GEMMAAP_RS03450	NA	WP_053334307.1	PAS domain-containing hybrid sensor histidine kinase/response regulator	9.78747	0.0896083	0.180128	0.133742	0.214834	0.628463	0.215683	0.384414	0.123474
811570	812439	-	CDS	GEMMAAP_RS03455	NA	WP_053334306.1	transporter substrate-binding domain-containing protein	9.32938	0.0797097	0.149226	0.226506	0.423337	0.683141	0.334089	0.122873	0.00295781
812596	813084	-	CDS	GEMMAAP_RS03460	NA	WP_026850227.1	fasciclin domain-containing protein	9.85061	0.657829	0.271801	0.678789	0.588607	0.0338451	0.401449	0.0259421	0.0514957
813507	814721	-	CDS	GEMMAAP_RS03465	NA	WP_158514714.1	hypothetical protein	6.94483	0.125931	-0.0908472	0.282182	0.124765	0.635608	0.719173	0.193787	0.598331
814932	815528	-	CDS	GEMMAAP_RS19925	NA	WP_053334305.1	YggT family protein	8.20835	-0.151428	-0.196065	0.203372	0.171296	0.39654	0.197177	0.207768	0.277201
815745	817505	+	CDS	GEMMAAP_RS03475	NA	WP_158514715.1	amino acid adenylation domain-containing protein	8.96908	0.165411	0.204125	0.0580516	0.169792	0.327914	0.172216	0.778662	0.260842
817508	817738	+	CDS	GEMMAAP_RS03480	NA	WP_043581113.1	acyl carrier protein	7.85893	0.00796731	0.217958	0.059986	0.270221	0.98565	0.342642	0.853544	0.231718
818118	818357	+	CDS	GEMMAAP_RS20475	NA	WP_158514716.1	hypothetical protein	7.10291	-0.0482477	0.0490943	0.013065	0.192317	0.892772	0.865074	0.968955	0.40182
818366	819481	-	CDS	GEMMAAP_RS03485	NA	WP_075071399.1	serine hydrolase	10.8123	-0.100996	-0.115056	0.102241	0.310606	0.650639	0.561519	0.619666	0.061736
819496	820800	-	CDS	GEMMAAP_RS03490	NA	WP_026850224.1	UDP-glucose/GDP-mannose dehydrogenase family protein	9.8246	-0.0128984	0.13101	-0.0460129	0.163907	0.971769	0.538838	0.861291	0.396871
820819	822102	-	CDS	GEMMAAP_RS03495	NA	WP_053334303.1	VanZ family protein	9.21976	-0.151465	0.087511	0.0390862	0.306872	0.540313	0.725606	0.888533	0.12211
822174	823343	-	CDS	GEMMAAP_RS03500	NA	WP_026850223.1	acyl-CoA dehydrogenase family protein	8.62198	-0.01057	0.0840226	-0.0137173	0.132124	0.975017	0.688537	0.954111	0.459537
823655	825649	+	CDS	GEMMAAP_RS03505	NA	WP_026850222.1	hypothetical protein	9.02799	-0.0365335	0.0482315	-0.0562013	-0.00692227	0.891857	0.818718	0.805591	0.975378
825937	827853	+	CDS	GEMMAAP_RS03510	NA	WP_053334302.1	glycoside hydrolase family 127 protein	9.69117	0.057458	0.0490762	0.100492	0.178239	0.804112	0.804857	0.573568	0.242634
827848	828942	-	CDS	GEMMAAP_RS03515	NA	WP_026850221.1	glycosyltransferase	9.24061	0.260864	0.310715	0.135474	0.445316	0.0736268	0.0253469	0.394581	0.00191361
828942	830222	+	CDS	GEMMAAP_RS20245	NA	WP_158514717.1	glycosyltransferase family 4 protein	8.25455	0.363649	0.391682	0.256484	0.35682	0.0164255	0.00717809	0.111929	0.0208354
830248	832605	+	CDS	GEMMAAP_RS03525	NA	WP_026850219.1	PQQ-binding-like beta-propeller repeat protein	8.86791	0.248392	0.209327	0.128326	0.11764	0.156315	0.212612	0.502243	0.50667
832617	834746	-	CDS	GEMMAAP_RS03530	NA	WP_082821030.1	NAD-dependent epimerase/dehydratase family protein	9.95686	0.191151	0.192256	0.060262	0.191409	0.235016	0.198774	0.76913	0.191548
834794	837103	-	CDS	GEMMAAP_RS03535	NA	WP_075071401.1	hypothetical protein	9.8905	0.135823	0.144376	0.108996	0.327024	0.448661	0.365271	0.528539	0.0233207
837339	838388	+	CDS	GEMMAAP_RS03545	NA	WP_158514718.1	glycosyltransferase	7.25051	0.164573	0.306652	0.159823	0.477915	0.487208	0.0956512	0.500029	0.0147649
838425	839093	-	CDS	GEMMAAP_RS03550	NA	WP_026850216.1	EpsI family protein	9.52241	0.109472	0.0729602	0.0116537	-0.113282	0.531381	0.67302	0.952745	0.430878
839094	840056	-	CDS	GEMMAAP_RS03555	NA	WP_026850215.1	exosortase/archaeosortase family protein	10.0849	0.0256032	0.00330463	-0.0739753	-0.108972	0.919929	0.987531	0.662106	0.447369
840177	843875	-	CDS	GEMMAAP_RS03560	metH	WP_026850214.1	methionine synthase	9.82007	0.192072	0.248054	0.307588	0.360446	0.261324	0.105631	0.0416008	0.0161354
843892	845796	+	CDS	GEMMAAP_RS03565	NA	WP_053334300.1	bifunctional homocysteine S-methyltransferase/methylenetetrahydrofolate reductase	8.85538	0.127471	0.255362	0.221987	0.184408	0.580744	0.151861	0.22578	0.303233
845807	846967	+	CDS	GEMMAAP_RS20250	NA	WP_145978979.1	ATP-grasp domain-containing protein	9.57202	0.155392	0.24095	0.341143	0.455569	0.390415	0.115248	0.0233406	0.00276025
846967	847665	+	CDS	GEMMAAP_RS03575	NA	WP_053334299.1	PHP domain-containing protein	9.34993	-0.0376943	0.0655761	0.40244	0.525104	0.864798	0.713154	0.00420451	0.000354279
847665	848822	+	CDS	GEMMAAP_RS03580	NA	WP_082821032.1	glycosyltransferase family 4 protein	11.5015	-0.0110325	0.109836	0.491795	0.705629	0.970376	0.535728	0.00116057	3.14972e-05
848847	849800	+	CDS	GEMMAAP_RS03585	NA	WP_075071405.1	glycosyltransferase family 2 protein	9.24618	0.173027	0.2441	0.438165	0.622775	0.384286	0.152914	0.00898073	0.000376888
849813	850721	+	CDS	GEMMAAP_RS03590	NA	WP_026850208.1	glycosyltransferase family 2 protein	8.56855	0.1645	0.151757	0.225447	0.245258	0.339617	0.346203	0.151673	0.104773
850718	851593	+	CDS	GEMMAAP_RS03595	NA	WP_026850207.1	DUF3473 domain-containing protein	8.36492	0.276658	0.346385	0.232067	0.232183	0.182387	0.0644154	0.263583	0.242634
851586	852617	+	CDS	GEMMAAP_RS03600	NA	WP_043581108.1	FemAB family PEP-CTERM system-associated protein	8.23632	0.195094	0.213898	0.152499	0.15838	0.315083	0.217601	0.434322	0.373977
852628	853800	+	CDS	GEMMAAP_RS03605	NA	WP_043581107.1	DegT/DnrJ/EryC1/StrS family aminotransferase	8.36895	0.0184962	-0.0306124	-0.0291394	0.13248	0.947669	0.880212	0.990971	0.384161
853817	854677	+	CDS	GEMMAAP_RS03610	NA	WP_043581105.1	hypothetical protein	7.79903	-0.0803677	-0.189874	-0.0766903	-0.0959297	0.804845	0.413304	0.804771	0.71101
854685	856025	-	CDS	GEMMAAP_RS19940	NA	WP_145978980.1	O-antigen ligase family protein	9.75197	0.0620675	0.169046	0.230541	0.383855	0.771268	0.269231	0.119982	0.00738463
856022	857419	-	CDS	GEMMAAP_RS03620	NA	WP_026850203.1	hypothetical protein	9.99437	0.0489339	0.249315	0.19741	0.422269	0.827648	0.0812802	0.191781	0.00331275
857628	858176	-	CDS	GEMMAAP_RS03625	NA	WP_075071407.1	IS3 family transposase	5.21171	-0.12428	0.0121201	-0.0428954	0.456842	0.804845	0.979926	0.941128	0.254553
858148	858462	-	CDS	GEMMAAP_RS20480	NA	WP_158514719.1	IS3 family transposase	2.35928	-0.253957	-0.645548	-0.0390341	-0.683099	0.84228	0.447586	0.976626	0.512697
858564	859574	+	CDS	GEMMAAP_RS03635	istA	WP_075071409.1	IS21 family transposase	5.59098	0.599545	0.758725	0.242386	0.183608	0.0720359	0.0134508	0.563498	0.651285
859571	860395	+	CDS	GEMMAAP_RS03640	istB	WP_026850202.1	IS21-like element helper ATPase IstB	4.58518	0.140524	-0.137651	0.135021	0.0580259	0.797579	0.764879	0.811481	0.91648
860536	860907	-	CDS	GEMMAAP_RS03645	NA	WP_145978982.1	transposase	8.85407	0.323324	0.591769	0.403327	0.607845	0.0625428	0.000597966	0.0199903	0.000691854
861086	862288	+	CDS	GEMMAAP_RS03650	NA	WP_082821037.1	polysaccharide pyruvyl transferase family protein	10.9627	0.0971741	0.105667	0.149823	0.53562	0.745787	0.687998	0.545082	0.010103
862604	863809	+	CDS	GEMMAAP_RS03655	NA	WP_082821038.1	glycosyltransferase family 4 protein	12.1516	-0.000483758	-0.0366396	0.297774	0.598215	0.999031	0.896688	0.137036	0.0022123
863895	865520	-	CDS	GEMMAAP_RS20255	NA	WP_075071413.1	hypothetical protein	11.2987	-0.0199495	0.0171849	0.388358	0.643364	0.960279	0.954977	0.0425054	0.00100799
865533	866507	-	CDS	GEMMAAP_RS03665	NA	WP_075071414.1	glycosyltransferase	9.7918	0.149141	0.198064	0.21752	0.581769	0.422605	0.212747	0.178329	0.000315897
866513	868387	-	CDS	GEMMAAP_RS03670	NA	WP_026850199.1	ABC transporter ATP-binding protein/permease	10.4373	-0.0822003	-0.0502077	0.235888	0.502128	0.757168	0.841526	0.216937	0.00535228
868384	869748	-	CDS	GEMMAAP_RS03675	NA	WP_053334296.1	citrate synthase	9.28059	-0.0332029	0.0792295	-0.0982351	0.0379279	0.902028	0.68122	0.598333	0.850899
869866	870714	-	CDS	GEMMAAP_RS03680	NA	WP_026850198.1	HAMP domain-containing histidine kinase	8.00481	-0.0448786	0.0488657	-0.0404534	-0.0299564	0.908177	0.798037	0.854612	0.880193
870711	872204	-	CDS	GEMMAAP_RS03685	NA	WP_053334295.1	sigma-54 dependent transcriptional regulator	8.54402	0.0229666	-0.0898592	0.0772914	0.114265	0.93284	0.588379	0.667563	0.449584
872549	874999	+	CDS	GEMMAAP_RS03690	NA	WP_026850197.1	polysaccharide biosynthesis tyrosine autokinase	10.8814	-0.00581788	-0.0462174	0.171838	0.236164	0.983723	0.793534	0.221055	0.0756859
875050	875802	+	CDS	GEMMAAP_RS03695	NA	WP_158514720.1	SLBB domain-containing protein	9.51351	0.0432142	-0.0245211	0.0972586	0.194489	0.859219	0.915858	0.600442	0.208928
875817	876605	+	CDS	GEMMAAP_RS03700	NA	WP_053334294.1	sugar transferase	9.81885	0.0328289	-0.0276731	0.233696	0.289982	0.914398	0.911808	0.169513	0.0762287
876717	877436	-	CDS	GEMMAAP_RS03705	NA	WP_026850195.1	PEP-CTERM sorting domain-containing protein	14.3747	0.0535228	-0.125425	-0.825279	-0.840248	0.966427	0.895491	0.253185	0.226423
877747	882027	-	CDS	GEMMAAP_RS03710	NA	WP_026850194.1	M66 family metalloprotease	7.6546	0.136438	0.107589	0.236915	0.141996	0.553604	0.618759	0.231227	0.479189
882343	883404	-	CDS	GEMMAAP_RS03715	wecB	WP_026850193.1	UDP-N-acetylglucosamine 2-epimerase (non-hydrolyzing)	6.75532	0.0661679	0.0581918	-0.184264	0.0405035	0.843968	0.83556	0.476334	0.890577
883564	884955	+	CDS	GEMMAAP_RS03720	NA	WP_026850192.1	nucleotide sugar dehydrogenase	7.98098	0.203704	0.0432037	0.168546	-0.00362108	0.286143	0.851576	0.349545	0.990205
885000	886277	-	CDS	GEMMAAP_RS03725	NA	WP_026850191.1	VWA domain-containing protein	9.08027	0.476841	0.393093	0.353363	0.366072	0.0111975	0.0318486	0.058977	0.049106
886443	887204	-	CDS	GEMMAAP_RS03730	NA	WP_026850190.1	PEP-CTERM sorting domain-containing protein	9.13385	-0.0328811	-0.230849	0.227616	0.208563	0.962878	0.602497	0.628906	0.632059
887522	888841	+	CDS	GEMMAAP_RS03735	NA	WP_026850189.1	MFS transporter	7.14806	0.136355	0.30152	0.0862872	0.245079	0.636931	0.165864	0.788928	0.288175
889045	890115	+	CDS	GEMMAAP_RS03740	rfbB	WP_043581099.1	dTDP-glucose 4%2C6-dehydratase	4.97831	0.278912	0.00104797	-0.199796	-0.260843	0.606379	0.998205	0.731614	0.590187
890815	892794	+	CDS	GEMMAAP_RS03745	NA	WP_026850188.1	Ig-like domain-containing protein	6.5223	-0.0745552	-0.193647	0.0739001	-0.173863	0.832555	0.426059	0.824219	0.484857
892869	893309	+	CDS	GEMMAAP_RS03750	NA	WP_158514721.1	hypothetical protein	5.066	-0.276604	-0.448704	-0.31079	-0.528274	0.511029	0.168212	0.396908	0.109405
893492	894004	+	CDS	GEMMAAP_RS20260	NA	WP_145978985.1	IPT/TIG domain-containing protein	5.82879	0.0136145	-0.188205	-0.289009	-0.134803	0.981634	0.558096	0.372378	0.700532
894016	896475	+	CDS	GEMMAAP_RS03765	NA	WP_158514722.1	hypothetical protein	6.88532	-0.0900607	-0.201525	-0.0578017	-0.199851	0.758875	0.344862	0.843092	0.337918
896737	897429	-	CDS	GEMMAAP_RS03770	NA	WP_026850183.1	hypothetical protein	6.92827	-0.726682	-0.639026	-0.0769876	-0.447108	0.023002	0.0289936	0.834482	0.0844927
897506	898498	-	CDS	GEMMAAP_RS03775	NA	WP_145978986.1	hypothetical protein	7.0862	-0.607005	-0.235969	-0.149516	-0.226403	0.0135208	0.349403	0.576019	0.326047
898626	901568	-	CDS	GEMMAAP_RS03780	NA	WP_026850181.1	CHAT domain-containing protein	8.39893	-0.432819	0.0185127	-0.487065	-0.339356	0.0279148	0.950218	0.00913947	0.0704605
901583	902200	-	CDS	GEMMAAP_RS03785	NA	WP_026850180.1	hypothetical protein	7.14459	-0.616067	-0.176577	-0.761865	-0.412944	0.0136353	0.514525	0.00148524	0.0778413
902197	902877	-	CDS	GEMMAAP_RS03790	NA	WP_026850179.1	sigma-70 family RNA polymerase sigma factor	8.94828	-0.790545	-0.237057	-0.809858	-0.318326	0.000103635	0.244906	5.69158e-05	0.0956714
903115	905208	-	CDS	GEMMAAP_RS03795	NA	WP_026850178.1	TonB-dependent receptor plug domain-containing protein	10.9229	-0.422392	0.0202046	-0.622726	-0.15185	0.0030006	0.92706	2.39316e-05	0.292315
905373	906890	-	CDS	GEMMAAP_RS03800	NA	WP_145979271.1	magnesium chelatase	9.09304	0.521781	0.42093	0.512613	0.65564	0.000565446	0.00396941	0.000726516	7.05708e-05
907174	907371	+	CDS	GEMMAAP_RS03805	NA	WP_026850177.1	hypothetical protein	9.70361	0.0654189	-0.188783	-0.0536927	0.0637744	0.883581	0.559165	0.888533	0.857132
907685	909274	-	CDS	GEMMAAP_RS03810	NA	WP_026850176.1	folate-binding protein YgfZ	8.94217	0.0168838	-0.0558744	-0.0815262	0.0343593	0.958742	0.789156	0.697101	0.868627
909343	910638	-	CDS	GEMMAAP_RS03815	NA	WP_026850175.1	Xaa-Pro peptidase family protein	7.30967	-0.189635	-0.250152	-0.413278	-0.468246	0.413071	0.194887	0.0321695	0.013488
910692	911180	-	CDS	GEMMAAP_RS03820	NA	WP_026850174.1	hypothetical protein	6.53799	0.0548309	-0.111768	-0.112831	-0.262454	0.866669	0.655496	0.684293	0.227098
911582	912973	-	CDS	GEMMAAP_RS03825	NA	WP_026850173.1	hypothetical protein	11.6142	-0.0216391	0.122815	-0.0115663	0.0790596	0.947688	0.534943	0.962935	0.696665
912992	916273	-	CDS	GEMMAAP_RS03830	NA	WP_026850172.1	SusC/RagA family TonB-linked outer membrane protein	12.116	0.0148804	0.0952479	-0.275147	-0.181873	0.962878	0.637952	0.0914714	0.274985
916639	918951	-	CDS	GEMMAAP_RS03835	NA	WP_026850171.1	tetratricopeptide repeat protein	6.41326	-0.331494	-0.0929025	-0.391163	-0.357036	0.168331	0.738644	0.0822023	0.105252
918948	919652	-	CDS	GEMMAAP_RS19945	NA	WP_202969185.1	c-type cytochrome	6.00328	0.0305408	-0.0186755	-0.238201	-0.259346	0.954604	0.961478	0.43588	0.349449
919661	921088	-	CDS	GEMMAAP_RS03845	NA	WP_026850170.1	carboxypeptidase regulatory-like domain-containing protein	7.74183	-0.0729322	-0.167031	-0.111985	-0.283325	0.746837	0.314473	0.554899	0.0735671
921418	922698	-	CDS	GEMMAAP_RS03850	NA	WP_158514723.1	4Fe-4S dicluster domain-containing protein	6.02379	0.171737	0.037584	0.014508	-0.0218877	0.63652	0.927204	0.973625	0.958538
922710	923834	-	CDS	GEMMAAP_RS03855	NA	WP_053334292.1	FAD-binding oxidoreductase	6.06985	0.0537667	-0.0239301	-0.0635821	-0.397821	0.905506	0.950218	0.86355	0.127935
924034	925446	-	CDS	GEMMAAP_RS03860	NA	WP_043581093.1	FAD-binding protein	6.89461	0.0619916	-0.00361634	0.146465	0.148677	0.864092	0.992734	0.623083	0.580487
925577	925948	-	CDS	GEMMAAP_RS03865	NA	WP_026850168.1	response regulator	7.68877	-0.111016	-0.155267	-0.18222	-0.0317508	0.615664	0.395411	0.34077	0.890577
926113	927021	-	CDS	GEMMAAP_RS03870	NA	WP_053334291.1	RNA polymerase sigma factor RpoD/SigA	10.3489	-0.189949	-0.260752	-0.246354	-0.0531565	0.235244	0.0699689	0.0896361	0.763145
927510	928205	+	CDS	GEMMAAP_RS03875	NA	WP_026850167.1	DUF642 domain-containing protein	5.09419	0.0572134	-0.0513101	0.312972	0.380647	0.947688	0.937653	0.619666	0.482006
928485	929570	-	CDS	GEMMAAP_RS03880	aroB	WP_075071416.1	3-dehydroquinate synthase	8.16263	-0.0777332	-0.00201829	0.00642347	0.031848	0.724307	0.993071	0.977655	0.874934
929599	930144	-	CDS	GEMMAAP_RS03885	NA	WP_026850166.1	cob(I)yrinic acid a%2Cc-diamide adenosyltransferase	7.90014	0.17979	0.196078	0.167047	0.135517	0.346318	0.254036	0.375613	0.458341
930232	931266	+	CDS	GEMMAAP_RS03890	NA	WP_026850165.1	NAD(P)/FAD-dependent oxidoreductase	8.02478	0.202201	0.177457	0.403598	0.341831	0.422662	0.44069	0.0635824	0.112967
931309	932223	-	CDS	GEMMAAP_RS03895	NA	WP_026850164.1	ABC transporter permease	6.54386	0.019782	0.0928828	0.109986	0.232879	0.970814	0.789305	0.792002	0.451145
932499	934103	-	CDS	GEMMAAP_RS03900	NA	WP_026850163.1	ABC transporter substrate-binding protein	6.33708	0.0792258	-0.123481	0.0901995	0.0463355	0.836908	0.68122	0.806833	0.891114
934155	936410	+	CDS	GEMMAAP_RS03905	NA	WP_026850162.1	BamA/TamA family outer membrane protein	8.73951	0.211744	0.273555	0.198174	0.316187	0.222435	0.0775758	0.243544	0.04569
936436	941034	+	CDS	GEMMAAP_RS03910	NA	WP_043581090.1	translocation/assembly module TamB domain-containing protein	8.98907	-0.027692	0.0639639	0.272253	0.272397	0.938158	0.78713	0.140671	0.126891
941422	945243	+	CDS	GEMMAAP_RS03915	NA	WP_026850161.1	PAS domain S-box protein	8.16053	-0.100479	-0.0456385	-0.0335313	-0.14771	0.622233	0.822779	0.881932	0.369167
945264	946037	+	CDS	GEMMAAP_RS03920	NA	WP_026850160.1	C40 family peptidase	6.82643	0.100034	-0.0381845	-0.0307507	0.038457	0.718987	0.937976	0.91704	0.887797
946043	946474	-	CDS	GEMMAAP_RS03925	NA	WP_026850159.1	hypothetical protein	5.77886	-0.0701144	-0.254629	0.0588059	0.181183	0.900615	0.471747	0.906548	0.65491
946535	947509	+	CDS	GEMMAAP_RS03930	NA	WP_158514724.1	DMT family transporter	7.36831	-0.121321	-0.00131144	0.164849	0.0399278	0.602644	0.997295	0.413261	0.865353
947506	948195	+	CDS	GEMMAAP_RS03935	NA	WP_026850157.1	haloacid dehalogenase-like hydrolase	6.46748	-0.0119267	0.0915886	-0.100764	-0.101496	0.981542	0.764289	0.77273	0.732256
948227	948979	+	CDS	GEMMAAP_RS03940	NA	WP_026850156.1	hypothetical protein	6.62426	-0.171951	0.151151	0.226268	0.34718	0.515626	0.511078	0.349672	0.110464
949260	951440	-	CDS	GEMMAAP_RS03945	feoB	WP_053334289.1	ferrous iron transport protein B	8.94579	0.286841	0.0528975	0.26259	0.233925	0.0944072	0.807996	0.116964	0.153569
951504	951788	-	CDS	GEMMAAP_RS03950	NA	WP_043581088.1	ferrous iron transport protein A	8.24691	0.478253	-0.0132248	0.14663	0.367743	0.0807133	0.975726	0.658632	0.169255
952249	953061	-	CDS	GEMMAAP_RS03955	lgt	WP_026850154.1	prolipoprotein diacylglyceryl transferase	7.20196	0.0226433	0.0264584	0.0376701	-0.0551119	0.95784	0.932291	0.901718	0.840964
953064	954131	-	CDS	GEMMAAP_RS03960	tsaD	WP_026850153.1	tRNA (adenosine(37)-N6)-threonylcarbamoyltransferase complex transferase subunit TsaD	7.0074	-0.0069114	-0.0403053	0.0450631	-0.146143	0.989123	0.894007	0.880857	0.527495
954148	954705	-	CDS	GEMMAAP_RS03965	NA	WP_053334288.1	TlpA family protein disulfide reductase	6.32195	0.11968	-0.0511956	0.0738675	-0.0702675	0.739545	0.884568	0.837777	0.825571
954702	955367	-	CDS	GEMMAAP_RS03970	NA	WP_026850152.1	ribulose-phosphate 3-epimerase	6.3092	0.0315632	-0.133562	0.14521	-0.0665468	0.945323	0.636051	0.631116	0.827515
955364	955921	-	CDS	GEMMAAP_RS03975	NA	WP_026850151.1	PASTA domain-containing protein	6.29447	-0.0414494	-0.0420614	0.0288521	-0.0912894	0.961741	0.891706	0.999765	0.734462
955921	957261	-	CDS	GEMMAAP_RS03980	rsmB	WP_158514725.1	16S rRNA (cytosine(967)-C(5))-methyltransferase RsmB	7.28276	-0.0726181	-0.115124	0.100675	-0.147243	0.811986	0.569193	0.648099	0.427346
957267	958214	-	CDS	GEMMAAP_RS03985	NA	WP_202969186.1	methionyl-tRNA formyltransferase	7.37878	0.188576	0.13582	0.126731	-0.0240158	0.351996	0.485329	0.545082	0.989343
958265	958831	-	CDS	GEMMAAP_RS03990	def	WP_075071417.1	peptide deformylase	7.73399	0.0256562	-0.0182841	0.059446	0.0855304	0.945077	0.949268	0.83237	0.713386
958844	959194	-	CDS	GEMMAAP_RS03995	yajC	WP_053334286.1	preprotein translocase subunit YajC	7.34757	0.178534	0.264418	-0.0847036	0.109269	0.546071	0.275389	0.810074	0.71101
959191	960345	-	CDS	GEMMAAP_RS04000	tgt	WP_026850149.1	tRNA guanosine(34) transglycosylase Tgt	8.02474	0.323695	0.347822	0.0942704	0.225486	0.187499	0.11968	0.776836	0.352698
960925	962007	-	CDS	GEMMAAP_RS04005	queA	WP_053334285.1	tRNA preQ1(34) S-adenosylmethionine ribosyltransferase-isomerase QueA	8.72745	-0.0190371	-0.0949489	0.145617	0.188287	0.955671	0.641344	0.437969	0.269742
962101	964359	-	CDS	GEMMAAP_RS04010	NA	WP_026850147.1	GWxTD domain-containing protein	9.44663	0.144748	-0.00541539	0.201262	0.236253	0.50052	0.98243	0.253219	0.155888
964414	965442	-	CDS	GEMMAAP_RS04015	ruvB	WP_026850146.1	Holliday junction branch migration DNA helicase RuvB	7.43655	0.0681531	0.0718016	0.133702	0.120508	0.774093	0.719864	0.478449	0.490476
965541	966086	+	CDS	GEMMAAP_RS04020	NA	WP_053334284.1	DUF3299 domain-containing protein	7.97528	0.101053	0.0866682	-0.133118	-0.119753	0.690488	0.705372	0.544745	0.557298
966127	966882	+	CDS	GEMMAAP_RS04025	NA	WP_053334283.1	ABC transporter ATP-binding protein	7.05606	-0.0315396	-0.0203602	0.0383405	-0.00575954	0.935272	0.946114	0.89333	0.986555
966882	968507	+	CDS	GEMMAAP_RS04030	NA	WP_026850145.1	ABC transporter permease	7.4176	0.172006	0.0531708	0.14515	0.0440829	0.439024	0.822215	0.491733	0.852774
968693	970324	+	CDS	GEMMAAP_RS04035	NA	WP_026850144.1	M20/M25/M40 family metallo-hydrolase	6.92036	0.163211	0.233563	0.122084	-0.0711578	0.582948	0.328531	0.667681	0.797174
970476	971072	-	CDS	GEMMAAP_RS04040	ruvA	WP_026850143.1	Holliday junction branch migration protein RuvA	6.77407	0.0437069	0.0461376	0.361323	0.338883	0.883201	0.851576	0.0592491	0.0735671
971069	971680	-	CDS	GEMMAAP_RS04045	ruvC	WP_082821046.1	crossover junction endodeoxyribonuclease RuvC	7.9136	0.155371	0.0518609	0.167299	0.194156	0.46216	0.817026	0.381126	0.274431
971637	972380	-	CDS	GEMMAAP_RS04050	NA	WP_026850142.1	YebC/PmpR family DNA-binding transcriptional regulator	8.46043	0.114217	0.186686	0.0160863	0.133918	0.5803	0.257395	0.942595	0.415097
972567	973403	-	CDS	GEMMAAP_RS04055	NA	WP_026850141.1	AAA family ATPase	6.77608	-0.127953	-0.110015	-0.21022	-0.237158	0.620678	0.641344	0.353869	0.259079
973427	973822	-	CDS	GEMMAAP_RS04060	NA	WP_026850140.1	hypothetical protein	6.39223	-0.0778938	-0.0297433	-0.0318797	0.0698722	0.820657	0.927204	0.922958	0.806138
973907	975469	+	CDS	GEMMAAP_RS04065	NA	WP_026850139.1	response regulator	8.2463	0.141837	0.153994	-0.0211163	-0.0759719	0.522506	0.421024	0.933513	0.720562
975472	977313	+	CDS	GEMMAAP_RS04070	NA	WP_053334282.1	ABC transporter ATP-binding protein/permease	7.88389	0.089848	0.112746	0.0651431	-0.0914025	0.656652	0.50875	0.863182	0.600921
977905	978423	+	CDS	GEMMAAP_RS04075	NA	WP_075071419.1	glycosyltransferase	5.69281	-0.0373796	-0.0739251	0.254394	0.0843105	0.96074	0.88864	0.587855	0.866972
978426	979298	+	CDS	GEMMAAP_RS04080	NA	WP_053334281.1	ABC transporter permease	6.95358	-0.0165038	0.0914123	0.272048	0.10707	0.969624	0.741418	0.261089	0.695051
979350	980492	+	CDS	GEMMAAP_RS04085	NA	WP_026850135.1	aminotransferase class V-fold PLP-dependent enzyme	7.18477	0.121292	-0.0600665	-0.055381	-0.0186119	0.638106	0.81208	0.847561	0.946389
980619	981191	+	CDS	GEMMAAP_RS04090	NA	WP_026850134.1	hypothetical protein	8.59324	0.221358	0.178519	0.0749408	0.161715	0.161228	0.244493	0.755832	0.284969
981516	982802	-	CDS	GEMMAAP_RS04095	NA	WP_026850133.1	tyrosine--tRNA ligase	7.54915	0.233132	0.374212	0.0969052	0.161498	0.422351	0.113803	0.776836	0.545137
982870	985023	+	CDS	GEMMAAP_RS04100	NA	WP_043581085.1	PBP1A family penicillin-binding protein	8.14328	0.0234914	-0.0755417	0.0384028	0.0098354	0.93284	0.66586	0.853544	0.962461
985030	986403	+	CDS	GEMMAAP_RS04105	NA	WP_026850131.1	amidohydrolase family protein	7.34159	-0.154379	-0.155264	-0.00185474	-0.189796	0.583198	0.51947	0.995685	0.40324
986623	987201	+	CDS	GEMMAAP_RS04110	NA	WP_026850130.1	HNH endonuclease	8.84432	-0.0244145	0.150483	0.101651	0.0790448	0.93284	0.349403	0.568587	0.648083
987348	987995	-	CDS	GEMMAAP_RS04115	NA	WP_026850129.1	hypothetical protein	7.01191	-0.00615299	-0.211706	-0.213773	-0.332286	0.991291	0.374885	0.388994	0.136956
988019	989842	-	CDS	GEMMAAP_RS04120	NA	WP_158514726.1	hypothetical protein	8.68927	0.0370409	0.00801905	-0.033318	-0.0968004	0.905504	0.977936	0.889921	0.626567
990115	991506	-	CDS	GEMMAAP_RS04125	NA	WP_026850127.1	sigma-54 dependent transcriptional regulator	7.33057	0.0788827	-0.0411806	0.160866	-0.0159175	0.762456	0.989535	0.413261	0.94883
991516	992223	-	CDS	GEMMAAP_RS04130	NA	WP_026850126.1	hypothetical protein	7.13928	-0.0765201	-0.274578	0.0711898	0.0240112	0.823746	0.222451	0.825255	0.938535
992220	992693	-	CDS	GEMMAAP_RS04135	NA	WP_026850125.1	hypothetical protein	7.39012	0.0963697	-0.126324	-0.0691642	-0.0716941	0.767989	0.636281	0.827137	0.792677
992690	993988	-	CDS	GEMMAAP_RS04140	NA	WP_145978990.1	hypothetical protein	7.87164	0.161585	0.0406086	0.0533949	0.00358989	0.560806	0.894895	0.861759	0.992485
994053	995681	+	CDS	GEMMAAP_RS04145	NA	WP_075071420.1	acyl--CoA ligase	9.45731	0.201342	0.19552	0.242392	0.251533	0.226483	0.208897	0.115156	0.0928707
995689	997869	+	CDS	GEMMAAP_RS04150	NA	WP_053334280.1	NYN domain-containing protein	9.42985	0.113337	0.0313675	0.246129	0.168171	0.602778	0.895491	0.142058	0.317872
997875	998471	+	CDS	GEMMAAP_RS04155	NA	WP_026850121.1	DNA-3-methyladenine glycosylase	6.26906	0.223361	0.332854	0.286056	0.290041	0.47889	0.18514	0.317182	0.278815
998437	999630	-	CDS	GEMMAAP_RS04160	NA	WP_026850120.1	glycine C-acetyltransferase	8.02483	-0.0032163	0.19119	0.00612298	-0.0772337	0.992901	0.187115	0.977655	0.650889
999644	1000669	-	CDS	GEMMAAP_RS04165	tdh	WP_026850119.1	L-threonine 3-dehydrogenase	7.57316	0.228671	0.347261	0.112655	0.335893	0.261112	0.04884	0.638855	0.0742058
1001403	1001726	+	CDS	GEMMAAP_RS04170	NA	WP_179947319.1	hypothetical protein	10.2115	-0.167462	-0.414034	-0.133994	-0.310787	0.531381	0.0475548	0.595902	0.138211
1001869	1002045	-	CDS	GEMMAAP_RS20485	NA	WP_158514727.1	hypothetical protein	8.70389	0.0764729	-0.68126	-0.210137	-0.347424	0.775698	0.000241596	0.2823	0.0541992
1002307	1003005	-	CDS	GEMMAAP_RS04175	NA	WP_026850117.1	hypothetical protein	8.71585	0.133802	0.247552	0.25851	0.330356	0.573344	0.18319	0.186599	0.0755196
1003258	1004046	+	CDS	GEMMAAP_RS04180	mutM	WP_026850116.1	bifunctional DNA-formamidopyrimidine glycosylase/DNA-(apurinic or apyrimidinic site) lyase	6.09355	0.36582	0.336554	0.362464	0.320381	0.211384	0.209245	0.244433	0.284411
1003987	1005255	-	CDS	GEMMAAP_RS04185	NA	WP_082821049.1	glycosyltransferase family 4 protein	4.68013	0.191585	-0.0769042	0.162612	-0.305827	0.729544	0.887032	0.773017	0.482188
1005366	1006637	-	CDS	GEMMAAP_RS04190	NA	WP_202969187.1	class I SAM-dependent rRNA methyltransferase	5.99329	-0.241457	-0.00934659	0.0344317	-0.319702	0.478078	0.980521	0.927067	0.242634
1006689	1007504	-	CDS	GEMMAAP_RS04195	NA	WP_043581264.1	glycosyltransferase family 2 protein	5.53298	-0.170009	0.0891907	-0.100859	-0.213131	0.747678	0.853859	0.845755	0.604604
1007510	1008553	-	CDS	GEMMAAP_RS04200	mltG	WP_082821050.1	endolytic transglycosylase MltG	6.58773	-0.0789273	-0.0163382	0.11201	-0.031314	0.810796	0.960301	0.697101	0.917886
1008739	1009224	-	CDS	GEMMAAP_RS04205	ruvX	WP_053334276.1	Holliday junction resolvase RuvX	7.37959	0.250281	0.074666	-0.018442	-0.165074	0.22237	0.752343	0.945157	0.396871
1009224	1010477	-	CDS	GEMMAAP_RS04210	rho	WP_026850113.1	transcription termination factor Rho	8.43204	0.0055313	0.0101278	0.124528	0.254101	0.98741	0.969836	0.529581	0.126103
1010809	1011906	+	CDS	GEMMAAP_RS04220	NA	WP_026850112.1	hypothetical protein	6.55078	0.0513968	0.122722	0.118893	0.0960527	0.910854	0.695785	0.748013	0.768969
1012078	1013250	+	CDS	GEMMAAP_RS04225	NA	WP_075071421.1	efflux RND transporter periplasmic adaptor subunit	3.60802	0.280499	-0.202423	0.386176	0.394166	0.674937	0.745164	0.56997	0.517564
1013266	1016352	+	CDS	GEMMAAP_RS04230	NA	WP_075071422.1	efflux RND transporter permease subunit	3.09835	0.560422	0.511822	1.14803	0.0174333	0.463675	0.430696	0.125095	0.990205
1016382	1019465	+	CDS	GEMMAAP_RS04235	NA	WP_043581084.1	efflux RND transporter permease subunit	2.63365	-0.638277	-0.575898	0.719596	-0.342246	0.501472	0.445873	0.404484	0.735174
1019588	1020001	-	CDS	GEMMAAP_RS04240	NA	WP_026850109.1	cytochrome c	6.27886	-0.554727	-0.434769	-0.675208	-0.516727	0.0220644	0.0574289	0.00536822	0.0300753
1020106	1020969	+	CDS	GEMMAAP_RS04245	NA	WP_026850108.1	NAD(P)-dependent oxidoreductase	7.59619	0.113567	0.257288	0.394709	0.621085	0.617482	0.132946	0.0305526	0.000753105
1020947	1021129	-	CDS	GEMMAAP_RS04250	NA	WP_026850107.1	hypothetical protein	9.21631	0.0673245	0.00922619	-0.108418	0.0923383	0.883581	0.981679	0.790946	0.794747
1021284	1022837	+	CDS	GEMMAAP_RS04255	NA	WP_158514728.1	serine/threonine-protein kinase	8.84263	-0.0277275	-0.163098	0.0606186	-0.223613	0.929406	0.346434	0.78237	0.153269
1023057	1023476	+	CDS	GEMMAAP_RS04260	NA	WP_026850106.1	hypothetical protein	6.89443	-0.57188	-0.234701	-0.485258	-0.269246	0.00336684	0.231391	0.0132067	0.171023
1023502	1025706	-	CDS	GEMMAAP_RS04265	NA	WP_158514729.1	prolyl oligopeptidase family serine peptidase	7.00832	-0.357091	-0.225516	-0.527138	-0.469725	0.0876088	0.280043	0.0102929	0.0209689
1025950	1026744	+	CDS	GEMMAAP_RS04270	NA	WP_026850104.1	DUF3108 domain-containing protein	4.75147	-0.0584543	0.481943	-0.301877	0.241625	0.943784	0.249775	0.66442	0.700258
1026922	1027539	+	CDS	GEMMAAP_RS04275	NA	WP_026850103.1	YceI family protein	4.40844	0.211061	0.516034	-0.0829735	0.533776	0.751723	0.272835	0.940276	0.488334
1027600	1028964	+	CDS	GEMMAAP_RS04280	NA	WP_053334274.1	hypothetical protein	5.65727	-0.600827	-0.0916574	-0.393819	-0.411129	0.0672902	0.822215	0.440224	0.370618
1029090	1030409	+	CDS	GEMMAAP_RS04285	NA	WP_043581083.1	serine hydrolase	5.87692	-0.57067	-0.467819	-0.557194	-0.429066	0.0257788	0.052505	0.0359286	0.0995174
1030449	1031309	+	CDS	GEMMAAP_RS04290	NA	WP_026850101.1	DUF1028 domain-containing protein	5.31365	-0.468457	-0.455023	-0.492945	-0.387748	0.261002	0.21691	0.22578	0.324006
1031306	1031902	+	CDS	GEMMAAP_RS04295	NA	WP_053334273.1	YbhB/YbcL family Raf kinase inhibitor-like protein	4.80582	-0.160106	-0.182324	-0.342755	-0.26645	0.765753	0.680725	0.411028	0.501122
1031973	1033181	+	CDS	GEMMAAP_RS04300	NA	WP_053334272.1	glycosyltransferase family 1 protein	4.67663	-0.933902	-0.761643	-0.516904	-0.43085	0.0119355	0.0255232	0.199526	0.264693
1033147	1034298	-	CDS	GEMMAAP_RS04305	NA	WP_082821053.1	glycosyltransferase family 1 protein	4.93207	0.490833	0.291665	0.131433	0.380269	0.235244	0.479371	0.827137	0.368886
1034305	1035507	-	CDS	GEMMAAP_RS04310	NA	WP_026850098.1	glycosyltransferase	2.58871	0.520108	0.473331	0.284986	0.209814	0.612616	0.58416	0.834181	0.865061
1035504	1036019	-	CDS	GEMMAAP_RS04315	NA	WP_053334270.1	phosphatase PAP2 family protein	0.81458	-0.352245	-2.57546	2.42379	2.45989	0.877367	0.120572	0.389168	0.343364
1036152	1038032	-	CDS	GEMMAAP_RS04320	NA	WP_082821054.1	ankyrin repeat domain-containing protein	6.08999	-0.00994179	-0.176244	-0.230035	-0.241556	0.983887	0.500184	0.397764	0.335726
1038060	1039439	-	CDS	GEMMAAP_RS04325	NA	WP_043581081.1	DUF1552 domain-containing protein	6.09373	-0.319711	-0.272138	-0.117278	-0.292726	0.576514	0.590138	0.860353	0.572023
1039448	1041835	-	CDS	GEMMAAP_RS04330	NA	WP_053334269.1	DUF1592 domain-containing protein	6.80166	-0.140845	-0.146217	-0.296443	-0.348618	0.607663	0.534547	0.188878	0.103867
1042261	1042632	+	CDS	GEMMAAP_RS04335	NA	WP_026850095.1	hypothetical protein	5.81455	-0.742151	-0.63819	-0.929827	-0.825244	0.285995	0.310449	0.182786	0.210517
1042665	1045187	-	CDS	GEMMAAP_RS04340	NA	WP_053334268.1	zinc-dependent metalloprotease	7.06841	-0.122041	-0.10297	-0.0302262	0.0329138	0.596789	0.619429	0.906492	0.889478
1045340	1046137	+	CDS	GEMMAAP_RS04345	NA	WP_043581079.1	glycosyltransferase family 2 protein	10.3005	0.111324	0.175013	0.253557	0.356248	0.632103	0.363154	0.163686	0.0416511
1046161	1046661	+	CDS	GEMMAAP_RS04350	NA	WP_145978995.1	hypothetical protein	9.2997	-0.00818329	0.0984872	0.187656	0.335037	0.98482	0.712913	0.430277	0.112682
1046682	1047236	-	CDS	GEMMAAP_RS04355	NA	WP_026850092.1	DUF4199 domain-containing protein	5.39879	0.00635229	0.133415	-0.120586	-0.0743208	0.992901	0.743999	0.808544	0.866654
1047341	1047835	-	CDS	GEMMAAP_RS04360	NA	WP_026850091.1	LuxR C-terminal-related transcriptional regulator	6.6057	-0.0694603	-0.0859178	0.0774866	0.264399	0.864092	0.789359	0.846094	0.350052
1047968	1048471	+	CDS	GEMMAAP_RS04365	NA	WP_043581077.1	L-2-amino-thiazoline-4-carboxylic acid hydrolase	5.63397	0.40521	0.0782064	0.0235654	0.0131035	0.237224	0.853175	0.962882	0.978846
1048468	1049544	+	CDS	GEMMAAP_RS04370	NA	WP_145978996.1	NAD(P)/FAD-dependent oxidoreductase	5.99384	0.264294	0.241333	0.0512167	0.264189	0.5201	0.503234	0.91704	0.46735
1049550	1050050	+	CDS	GEMMAAP_RS04375	NA	WP_053334267.1	hypothetical protein	7.50527	0.117807	-0.0100358	0.0453443	0.202078	0.591693	0.970664	0.85544	0.245284
1050038	1052458	+	CDS	GEMMAAP_RS04380	NA	WP_202969215.1	ribonuclease H-like domain-containing protein	7.86857	0.0689264	-0.0181034	-0.0264922	-0.0642287	0.813759	0.950218	0.923359	0.789834
1052436	1053488	-	CDS	GEMMAAP_RS04385	NA	WP_053334266.1	cyanophycinase	6.91834	-0.414621	-0.238059	-0.346395	-0.251637	0.0411065	0.244906	0.0974578	0.223788
1053562	1055337	-	CDS	GEMMAAP_RS19950	NA	WP_053334265.1	DUF1343 domain-containing protein	6.57675	-0.00153153	0.198834	-0.172879	0.199328	0.997266	0.38978	0.528765	0.400876
1056507	1057394	+	CDS	GEMMAAP_RS04420	NA	WP_012682199.1	RNA polymerase sigma factor RpoD/SigA	9.60615	0.313976	0.339323	0.0962377	0.150637	0.0376653	0.0219486	0.597419	0.332311
1057547	1058350	+	CDS	GEMMAAP_RS04425	NA	WP_053334264.1	ABC transporter ATP-binding protein	8.65469	0.150264	0.185683	0.0938689	0.185983	0.516649	0.34467	0.697348	0.329217
1058359	1058913	+	CDS	GEMMAAP_RS04430	NA	WP_158514730.1	NUDIX hydrolase	7.35504	-0.038486	0.0867786	-0.164756	-0.107531	0.913582	0.720099	0.472125	0.635448
1058925	1059770	+	CDS	GEMMAAP_RS04435	NA	WP_026850086.1	helix-turn-helix domain-containing protein	7.25124	-0.17485	-0.0742087	-0.154493	-0.0995786	0.439024	0.750327	0.478423	0.646531
1059827	1061398	+	CDS	GEMMAAP_RS04440	NA	WP_026850085.1	F0F1 ATP synthase subunit alpha	9.81084	0.0699986	0.0588009	0.133635	0.188095	0.734537	0.755552	0.402911	0.197603
1061410	1062282	+	CDS	GEMMAAP_RS04445	atpG	WP_026850084.1	ATP synthase F1 subunit gamma	8.86381	0.0963274	0.020166	0.265278	0.179495	0.615017	0.927204	0.0693748	0.226423
1062309	1063739	+	CDS	GEMMAAP_RS04450	atpD	WP_026850083.1	F0F1 ATP synthase subunit beta	9.33857	0.194055	-0.0113802	0.246792	0.182728	0.178819	0.956912	0.0614576	0.171102
1063743	1064003	+	CDS	GEMMAAP_RS04455	atpC	WP_026850082.1	ATP synthase F1 subunit epsilon	7.91562	0.0452768	-0.176242	0.301629	0.121493	0.859219	0.304301	0.0688205	0.495666
1064287	1065294	+	CDS	GEMMAAP_RS04460	NA	WP_053334261.1	response regulator transcription factor	7.31653	0.335757	0.218216	0.192433	0.0371202	0.103102	0.296067	0.396326	0.891451
1066004	1069126	+	CDS	GEMMAAP_RS04465	NA	WP_145978997.1	TonB-dependent receptor	11.1231	0.116669	0.134595	0.113164	0.160381	0.531381	0.405062	0.501218	0.280474
1069157	1073464	+	CDS	GEMMAAP_RS04470	NA	WP_158514731.1	hypothetical protein	11.6838	0.201395	0.256211	0.190247	0.219669	0.243006	0.101265	0.241474	0.155319
1073475	1074587	+	CDS	GEMMAAP_RS04475	NA	WP_026850080.1	PorV/PorQ family protein	9.85295	0.26326	0.255092	0.16799	0.121417	0.0904039	0.0875048	0.291479	0.444535
1074584	1075285	+	CDS	GEMMAAP_RS04480	NA	WP_026850079.1	outer membrane beta-barrel protein	9.39552	0.227076	0.280901	0.109047	0.053406	0.190181	0.0755734	0.56917	0.789834
1075297	1076424	+	CDS	GEMMAAP_RS04485	NA	WP_145978998.1	hypothetical protein	10.0667	0.204053	0.16271	0.187918	0.269959	0.224729	0.325844	0.244631	0.0753856
1077128	1078315	-	CDS	GEMMAAP_RS04490	NA	WP_026850077.1	hypothetical protein	8.1863	-0.0400986	-0.149716	-0.0113003	-0.142396	0.881364	0.398708	0.963308	0.410987
1078393	1080516	-	CDS	GEMMAAP_RS04495	NA	WP_043581073.1	GWxTD domain-containing protein	9.10778	0.0466442	-0.118602	-0.255059	-0.316117	0.945077	0.789305	0.536611	0.384161
1080780	1081457	+	CDS	GEMMAAP_RS04500	NA	WP_026850075.1	hypothetical protein	7.92729	0.195503	-0.0229062	0.333075	-0.049075	0.3141	0.927733	0.0440206	0.815128
1081512	1083272	+	CDS	GEMMAAP_RS04505	NA	WP_026850074.1	hypothetical protein	8.61097	0.0956854	-0.0848107	0.247443	-0.0629274	0.667216	0.68122	0.140926	0.750528
1083284	1083712	+	CDS	GEMMAAP_RS04510	NA	WP_145978999.1	SxtJ family membrane protein	5.66047	0.202748	0.158191	0.555184	0.432652	0.602301	0.657222	0.0914714	0.185909
1083716	1083865	+	CDS	GEMMAAP_RS20725	NA	WP_169804577.1	DUF5989 family protein	4.50205	-0.166995	-0.181017	-0.0587807	0.0920748	0.835859	0.778197	0.941128	0.902957
1083876	1085720	+	CDS	GEMMAAP_RS04515	NA	WP_026850072.1	hypothetical protein	6.61457	0.33111	0.354197	0.115545	0.0323416	0.0935784	0.0537438	0.645165	0.904898
1085865	1087109	+	CDS	GEMMAAP_RS04520	NA	WP_026850071.1	TonB family protein	7.61744	0.319799	0.317339	0.416024	0.236917	0.0602685	0.0496514	0.0128245	0.164513
1087458	1090532	+	CDS	GEMMAAP_RS04525	NA	WP_026850070.1	SusC/RagA family TonB-linked outer membrane protein	11.6912	0.01038	0.145306	-0.0708065	0.190907	0.974974	0.420194	0.749034	0.244159
1090562	1092064	+	CDS	GEMMAAP_RS04530	NA	WP_145979001.1	RagB/SusD family nutrient uptake outer membrane protein	10.2938	0.017812	0.119293	0.140856	0.318117	0.957197	0.522289	0.438893	0.0465189
1092171	1092671	-	CDS	GEMMAAP_RS04535	NA	WP_026850068.1	hypothetical protein	7.44157	-0.0309336	-0.149904	-0.121703	-0.229552	0.929133	0.444002	0.571495	0.205961
1092793	1094100	-	CDS	GEMMAAP_RS04540	NA	WP_026850067.1	hypothetical protein	7.49449	0.155078	0.0973964	-0.0676259	0.0383722	0.471239	0.640155	0.792002	0.868499
1094130	1094900	-	CDS	GEMMAAP_RS04545	NA	WP_082821060.1	thioredoxin domain-containing protein	7.67385	0.102109	0.0204167	0.0613115	0.140273	0.70067	0.943466	0.829154	0.508462
1095281	1096150	+	CDS	GEMMAAP_RS20715	NA	WP_162493363.1	TPM domain-containing protein	7.86177	0.0513884	0.00687755	0.212437	0.0692763	0.873304	0.980599	0.336934	0.783144
1096134	1096868	+	CDS	GEMMAAP_RS04555	NA	WP_145979002.1	nucleotidyltransferase domain-containing protein	7.61763	0.0522387	0.162571	0.275241	0.137044	0.866669	0.447586	0.172977	0.517564
1096950	1097546	+	CDS	GEMMAAP_RS04560	NA	WP_202969188.1	LemA family protein	8.01707	-0.0516372	-0.123123	0.226772	0.0884748	0.856597	0.551631	0.233063	0.678017
1097795	1098742	-	CDS	GEMMAAP_RS04565	NA	WP_026850062.1	prepilin-type N-terminal cleavage/methylation domain-containing protein	4.87777	0.650816	0.406558	0.420799	0.545023	0.0620598	0.244906	0.328582	0.162344
1098742	1099173	-	CDS	GEMMAAP_RS04570	NA	WP_075071424.1	type II secretion system GspH family protein	3.20912	0.269001	-0.0531999	-0.0823625	-0.410779	0.767011	0.953649	0.933218	0.605421
1099170	1099748	-	CDS	GEMMAAP_RS04575	NA	WP_158514732.1	type II secretion system GspH family protein	3.28227	-0.19734	0.0470359	-0.00762454	-0.431219	0.842897	0.958621	0.993971	0.563123
1099759	1101630	-	CDS	GEMMAAP_RS04580	NA	WP_026850059.1	pilus assembly PilX N-terminal domain-containing protein	3.85775	0.186875	0.396688	0.0925682	-0.100683	0.805775	0.446964	0.906492	0.891451
1101811	1103343	-	CDS	GEMMAAP_RS04585	NA	WP_043581069.1	methionine--tRNA ligase	8.83237	0.0115738	0.00376394	0.20903	0.159267	0.971287	0.988332	0.222793	0.343601
1103392	1104585	-	CDS	GEMMAAP_RS04590	NA	WP_158514733.1	hypothetical protein	8.63028	-0.0859644	-0.0346983	-0.0844347	0.0301151	0.696469	0.875102	0.676771	0.884043
1104664	1105632	-	CDS	GEMMAAP_RS04595	NA	WP_026850058.1	acetyl-CoA carboxylase carboxyltransferase subunit alpha	9.15553	-0.00523762	0.0420833	0.0164401	0.0767352	0.986468	0.830872	0.936653	0.651285
1105663	1109160	-	CDS	GEMMAAP_RS04600	dnaE	WP_026850057.1	DNA polymerase III subunit alpha	10.175	0.0698627	0.167185	0.0141634	0.158167	0.787669	0.368915	0.953235	0.361833
1109168	1110247	+	CDS	GEMMAAP_RS04605	NA	WP_082821063.1	aminopeptidase	7.03738	0.141866	0.0969775	-0.105806	0.0979243	0.596789	0.70065	0.70539	0.699982
1110358	1113213	-	CDS	GEMMAAP_RS04610	NA	WP_026850055.1	insulinase family protein	9.8356	0.0656638	0.0805723	0.121416	0.237912	0.804845	0.717519	0.549446	0.168592
1113425	1115533	-	CDS	GEMMAAP_RS04615	NA	WP_053334259.1	ATP-dependent helicase	8.30075	-0.0505096	0.107158	0.0692406	0.159775	0.843769	0.571715	0.765065	0.344244
1116164	1119544	+	CDS	GEMMAAP_RS04620	NA	WP_026850054.1	Ig-like domain-containing protein	13.4643	0.27454	0.245489	0.0936317	-0.00224394	0.156315	0.186544	0.680486	0.993236
1119713	1120234	+	CDS	GEMMAAP_RS04625	NA	WP_145979003.1	DUF3192 domain-containing protein	8.35863	0.0275096	-0.11997	0.0321596	0.223031	0.935271	0.545139	0.896488	0.208928
1120321	1121022	-	CDS	GEMMAAP_RS04630	lipB	WP_053334258.1	lipoyl(octanoyl) transferase LipB	6.69042	0.256435	0.213795	0.0942612	0.175776	0.254061	0.314473	0.748933	0.430118
1121267	1122670	-	CDS	GEMMAAP_RS04635	lpdA	WP_026850052.1	dihydrolipoyl dehydrogenase	8.82484	0.0838735	0.00836334	0.0178883	0.169515	0.729392	0.976381	0.940514	0.329217
1122752	1123189	-	CDS	GEMMAAP_RS04640	NA	WP_026850051.1	type II toxin-antitoxin system VapC family toxin	5.22819	0.21639	-0.0150038	0.345503	0.509968	0.598259	0.976663	0.388481	0.153269
1123186	1123509	-	CDS	GEMMAAP_RS04645	NA	WP_075071428.1	type II toxin-antitoxin system Phd/YefM family antitoxin	4.72211	0.370879	0.331257	-0.0744429	0.362415	0.425008	0.421155	0.904648	0.411391
1123571	1127374	-	CDS	GEMMAAP_RS04650	NA	WP_026850050.1	hypothetical protein	5.87138	-0.0196755	0.0212048	-0.105713	0.267367	0.97675	0.967908	0.836886	0.475503
1127637	1128959	-	CDS	GEMMAAP_RS04655	NA	WP_026850049.1	pyruvate dehydrogenase complex dihydrolipoamide acetyltransferase	9.4042	-0.0871461	0.0246361	0.0309527	0.164826	0.730877	0.927204	0.899555	0.358356
1128985	1129965	-	CDS	GEMMAAP_RS04660	NA	WP_026850048.1	pyruvate dehydrogenase complex E1 component subunit beta	9.25514	0.0619256	0.0480883	-0.0166938	0.0890354	0.790441	0.811442	0.937899	0.607112
1129979	1130998	-	CDS	GEMMAAP_RS04665	pdhA	WP_043581066.1	pyruvate dehydrogenase (acetyl-transferring) E1 component subunit alpha	9.02125	0.0459337	0.155135	-0.0772641	0.117239	0.851892	0.351243	0.698261	0.473036
1131042	1132043	-	CDS	GEMMAAP_RS04670	lipA	WP_082821065.1	lipoyl synthase	9.51453	0.221069	0.245122	0.0384863	0.244651	0.22237	0.138968	0.866567	0.135181
1132138	1132353	+	CDS	GEMMAAP_RS04675	NA	WP_026850045.1	hypothetical protein	8.93638	0.230797	0.17886	0.211465	0.279423	0.76549	0.792937	0.771771	0.642155
1132397	1134385	-	CDS	GEMMAAP_RS04680	NA	WP_026850044.1	glycosyltransferase	9.06766	0.212602	0.198316	-0.0415155	0.0140119	0.435176	0.423105	0.894027	0.965728
1134557	1135123	+	CDS	GEMMAAP_RS04685	NA	WP_026850043.1	hypothetical protein	7.10493	0.0171738	0.0458886	-0.104072	-0.056799	0.969694	0.88866	0.749141	0.852774
1135120	1136928	+	CDS	GEMMAAP_RS04690	NA	WP_026850042.1	hypothetical protein	7.08748	0.0635225	-0.0126323	-0.125729	-0.149529	0.862971	0.973399	0.667563	0.555972
1136937	1138466	-	CDS	GEMMAAP_RS04695	NA	WP_026850041.1	peptide MFS transporter	7.35898	-0.317893	-0.277273	-0.0463302	-0.137373	0.0434102	0.065853	0.84203	0.414979
1138463	1139467	-	CDS	GEMMAAP_RS04700	NA	WP_043581064.1	ABC transporter ATP-binding protein	6.82324	-0.145696	-0.127356	-0.373008	-0.528298	0.577057	0.582761	0.063872	0.00760346
1139464	1140639	-	CDS	GEMMAAP_RS04705	NA	WP_082821068.1	ABC transporter ATP-binding protein	7.23222	-0.146436	-0.114437	-0.370069	-0.456093	0.536724	0.599119	0.0487619	0.0132273
1141358	1142323	-	CDS	GEMMAAP_RS04715	NA	WP_145979005.1	ABC transporter permease	5.97399	-0.224923	-0.053472	0.00893958	-0.202117	0.474966	0.875436	0.9796	0.457368
1142365	1144080	-	CDS	GEMMAAP_RS04720	NA	WP_158514734.1	peptide ABC transporter substrate-binding protein	7.66816	0.00363079	-0.0350289	-0.143345	-0.171326	0.992901	0.88866	0.491733	0.351829
1144136	1144936	-	CDS	GEMMAAP_RS04725	NA	WP_053334255.1	lipoate--protein ligase family protein	5.62765	0.11797	0.125835	0.078443	0.277047	0.795239	0.738888	0.866124	0.414979
1145206	1148112	+	CDS	GEMMAAP_RS04730	gcvP	WP_026850038.1	aminomethyl-transferring glycine dehydrogenase	9.79807	0.363858	0.201335	0.394438	0.309649	0.0124206	0.174587	0.00605841	0.0310817
1148394	1148780	-	CDS	GEMMAAP_RS04735	gcvH	WP_026850037.1	glycine cleavage system protein GcvH	8.37039	0.136795	-0.0954782	-0.0466846	-0.0335981	0.74754	0.802051	0.914465	0.937078
1148864	1149475	-	CDS	GEMMAAP_RS04740	NA	WP_026850036.1	dephospho-CoA kinase	4.81633	-0.0464485	0.114688	-0.381868	-0.162535	0.952875	0.814595	0.402582	0.73514
1149581	1150396	-	CDS	GEMMAAP_RS04745	NA	WP_026850035.1	helix-turn-helix domain-containing protein	3.40009	-0.364875	-0.339453	0.168557	0.307021	0.622233	0.588539	0.859939	0.690104
1150636	1153653	+	CDS	GEMMAAP_RS04750	NA	WP_158514735.1	PAS domain S-box protein	8.83179	-0.082681	0.0576545	0.254156	0.259999	0.640953	0.739026	0.0600297	0.0531192
1153713	1154324	-	CDS	GEMMAAP_RS04755	NA	WP_026850033.1	thymidine kinase	6.35099	0.452251	0.175289	0.534286	0.477943	0.0202027	0.402957	0.00999705	0.0208231
1154328	1156262	-	CDS	GEMMAAP_RS04760	NA	WP_158514736.1	DbpA RNA binding domain-containing protein	9.36058	0.167265	0.136239	0.135214	0.129647	0.389348	0.460954	0.472693	0.458341
1156480	1157691	+	CDS	GEMMAAP_RS04765	NA	WP_053334254.1	pyridoxal phosphate-dependent aminotransferase	7.47137	-0.0296353	0.0488746	0.00632684	-0.024243	0.921005	0.811493	0.978142	0.91648
1157688	1157966	+	CDS	GEMMAAP_RS04770	NA	WP_026850030.1	Lrp/AsnC ligand binding domain-containing protein	5.92899	0.136722	0.168086	-0.0351511	-0.0616433	0.730877	0.602361	0.932597	0.868767
1158017	1158970	-	CDS	GEMMAAP_RS04775	NA	WP_145979008.1	hypothetical protein	7.81221	0.14038	-0.0234008	-0.120391	-0.0272586	0.549491	0.931935	0.603792	0.916989
1159070	1160137	+	CDS	GEMMAAP_RS04780	NA	WP_026850028.1	hypothetical protein	6.46841	0.103024	0.136132	0.0471477	0.235839	0.795026	0.669174	0.904528	0.40744
1160134	1162125	+	CDS	GEMMAAP_RS04785	NA	WP_053334253.1	ATP-binding protein	7.67418	0.0479153	-0.0771436	-0.0661759	-0.12827	0.839428	0.678686	0.748933	0.411099
1162158	1163075	+	CDS	GEMMAAP_RS04790	NA	WP_145979009.1	hypothetical protein	7.1733	-0.0599296	-0.351107	-0.0289455	-0.294103	0.868427	0.114702	0.92523	0.176554
1163122	1164318	+	CDS	GEMMAAP_RS04795	NA	WP_026850026.1	DNA repair exonuclease	6.70888	0.12233	-0.0503187	0.191704	0.212178	0.71764	0.87972	0.501338	0.40324
1164320	1166815	+	CDS	GEMMAAP_RS04800	NA	WP_026850025.1	SMC family ATPase	7.87812	0.0153771	-0.0772797	-0.0238339	-0.125202	0.960297	0.68122	0.912598	0.43748
1166819	1167796	+	CDS	GEMMAAP_RS04805	NA	WP_026850024.1	GNAT family N-acetyltransferase	6.83438	-0.0581777	-0.125928	-0.22737	-0.210076	0.843769	0.553923	0.256578	0.274785
1167804	1167971	-	CDS	GEMMAAP_RS20495	NA	WP_158514737.1	hypothetical protein	6.65346	-0.282025	-0.108645	0.0967192	0.325834	0.255453	0.689493	0.77273	0.164513
1168349	1168762	+	CDS	GEMMAAP_RS04810	NA	WP_026850023.1	6-carboxytetrahydropterin synthase	8.92903	0.612169	0.463585	0.662689	0.620634	5.26494e-05	0.00124761	1.72222e-05	8.00988e-05
1168740	1169414	+	CDS	GEMMAAP_RS04815	folE	WP_082821071.1	GTP cyclohydrolase I FolE	9.29382	0.607629	0.486394	0.534836	0.622246	6.17934e-05	0.000907093	0.000323996	8.66596e-05
1169444	1170157	+	CDS	GEMMAAP_RS04820	NA	WP_026850021.1	SDR family oxidoreductase	8.95226	0.441227	0.401804	0.519044	0.540967	0.00130375	0.00257588	0.000225796	0.000210618
1170216	1170851	+	CDS	GEMMAAP_RS04825	NA	WP_026850020.1	hypothetical protein	7.07362	0.470357	0.477557	0.193872	0.306367	0.0260138	0.0180027	0.436734	0.161348
1170870	1172756	-	CDS	GEMMAAP_RS04830	NA	WP_158514738.1	long-chain fatty acid--CoA ligase	8.81053	0.12511	0.084536	0.0375084	0.132475	0.531097	0.663129	0.866567	0.428333
1172895	1173719	-	CDS	GEMMAAP_RS04835	NA	WP_026850018.1	hypothetical protein	8.44326	0.107073	-0.146743	0.0212024	-0.115603	0.640626	0.445873	0.932025	0.548035
1173716	1174474	-	CDS	GEMMAAP_RS04840	NA	WP_026850017.1	ParA family protein	8.88022	-0.0225505	-0.109154	0.13236	0.00247387	0.945077	0.576926	0.494086	0.992759
1174485	1174970	-	CDS	GEMMAAP_RS04845	NA	WP_026850016.1	tetratricopeptide repeat protein	9.74323	-0.0447125	-0.0610515	-0.387607	-0.272121	0.961234	0.928764	0.479087	0.616706
1175169	1175708	+	CDS	GEMMAAP_RS04850	NA	WP_075071430.1	phosphoribosyltransferase domain-containing protein	7.74209	-0.0939139	-0.0223808	0.0312826	0.0373338	0.65617	0.925184	0.889176	0.902819
1175730	1176281	-	CDS	GEMMAAP_RS04855	NA	WP_158514739.1	hypothetical protein	9.36696	-0.0257349	-0.013283	0.0278964	0.0386206	0.92459	0.951915	0.887656	0.962878
1176374	1178401	-	CDS	GEMMAAP_RS04860	ligA	WP_026850014.1	NAD-dependent DNA ligase LigA	7.31312	0.205501	0.175684	0.0659791	0.223979	0.401144	0.433007	0.830974	0.30719
1178497	1178814	+	CDS	GEMMAAP_RS04865	NA	WP_043581059.1	YtxH domain-containing protein	9.20674	-0.219041	-0.339258	0.175842	-0.237053	0.328581	0.0783778	0.409466	0.225371
1178874	1179659	-	CDS	GEMMAAP_RS04870	NA	WP_145979010.1	hypothetical protein	6.5412	0.0414919	0.0579456	-0.240876	-0.178756	0.921077	0.845949	0.322589	0.448211
1179665	1180999	+	CDS	GEMMAAP_RS04875	NA	WP_026850012.1	thymidine phosphorylase	7.27518	-0.046002	0.118384	-0.0672934	-0.191668	0.881364	0.588179	0.804679	0.323824
1181303	1181548	+	CDS	GEMMAAP_RS04880	NA	WP_026850011.1	hypothetical protein	9.66478	0.490149	0.271425	0.272959	0.439332	0.00187733	0.0810409	0.0897105	0.00534724
1181817	1183262	+	CDS	GEMMAAP_RS04885	NA	WP_202969189.1	c-type cytochrome	5.11106	0.322807	0.00342303	0.266054	0.258076	0.345352	0.994073	0.472125	0.445315
1183323	1185287	-	CDS	GEMMAAP_RS04890	gyrB	WP_026850010.1	DNA topoisomerase (ATP-hydrolyzing) subunit B	9.48392	0.0805204	0.0905282	0.0695209	0.263171	0.704364	0.620199	0.727525	0.0741603
1185450	1186898	-	CDS	GEMMAAP_RS04895	recF	WP_075071431.1	DNA replication and repair protein RecF	7.2144	-0.0157917	-0.0635233	0.0199013	-0.0201729	0.969624	0.77808	0.938003	0.935826
1186922	1187701	-	CDS	GEMMAAP_RS04900	NA	WP_026850007.1	enoyl-CoA hydratase/isomerase family protein	7.67579	0.298822	0.181403	0.132459	0.227926	0.173065	0.410424	0.616642	0.296427
1187849	1188862	+	CDS	GEMMAAP_RS04905	mtnA	WP_026850006.1	S-methyl-5-thioribose-1-phosphate isomerase	5.86588	0.124214	0.0992309	-0.139587	-0.0548411	0.723565	0.748305	0.674662	0.868628
1188868	1190355	+	CDS	GEMMAAP_RS04910	glpK	WP_082821075.1	glycerol kinase GlpK	8.53846	0.116971	-0.102205	0.0891249	0.201008	0.630123	0.654302	0.715535	0.287407
1190464	1190919	+	CDS	GEMMAAP_RS04915	NA	WP_026850004.1	cytochrome c maturation protein CcmE	8.89809	0.159434	0.200073	-0.00133353	0.160915	0.327153	0.161891	0.995685	0.268043
1190974	1193010	+	CDS	GEMMAAP_RS04920	NA	WP_053334250.1	heme lyase CcmF/NrfE family subunit	10.1864	0.0199177	0.0474783	0.0978774	0.130578	0.940031	0.787269	0.528539	0.337319
1193067	1193684	+	CDS	GEMMAAP_RS04925	NA	WP_043581058.1	cytochrome c-type biogenesis protein CcmH	8.78776	0.102586	0.135511	0.04666	0.0620809	0.574666	0.370677	0.811713	0.7116
1193684	1194247	+	CDS	GEMMAAP_RS04930	NA	WP_026850003.1	zinc ribbon domain-containing protein	8.72428	0.13092	0.178221	0.18471	0.0669271	0.501472	0.269716	0.248849	0.713386
1194504	1197395	+	CDS	GEMMAAP_RS04935	NA	WP_158514740.1	DNA/RNA non-specific endonuclease	6.92408	-0.0868813	0.13365	-0.0506125	0.025976	0.808653	0.631749	0.88714	0.938967
1197372	1197977	-	CDS	GEMMAAP_RS04940	NA	WP_026850002.1	hypothetical protein	4.20042	-0.105583	0.01312	0.10231	0.00502063	0.895555	0.984332	0.889328	0.994026
1197988	1198692	-	CDS	GEMMAAP_RS04945	NA	WP_026850001.1	A/G-specific adenine glycosylase	5.36093	0.115336	0.014845	0.324387	0.440139	0.814694	0.977536	0.426976	0.225462
1198751	1200484	-	CDS	GEMMAAP_RS04950	NA	WP_082821078.1	hypothetical protein	3.28995	0.0464579	0.108207	-0.361788	-0.010626	0.966427	0.887667	0.644635	0.992083
1200477	1201232	-	CDS	GEMMAAP_RS04955	NA	WP_026849999.1	ABC transporter ATP-binding protein	2.03282	-0.805588	-0.842033	-0.324323	-1.02484	0.533671	0.403445	0.810074	0.321941
1201297	1204212	+	CDS	GEMMAAP_RS04960	uvrA	WP_053334248.1	excinuclease ABC subunit UvrA	8.34535	0.503191	0.0952033	0.0719757	0.13214	0.34186	0.880212	0.911989	0.816719
1204323	1204967	+	CDS	GEMMAAP_RS04965	NA	WP_026849997.1	PEP-CTERM sorting domain-containing protein	6.76541	0.181887	0.223218	0.389128	0.453388	0.54289	0.369904	0.134343	0.0678935
1205099	1205767	+	CDS	GEMMAAP_RS04970	sdaAB	WP_026849996.1	L-serine ammonia-lyase%2C iron-sulfur-dependent subunit beta	6.98881	0.00258056	0.157583	0.190355	0.196462	0.993698	0.435307	0.370245	0.32366
1205793	1206677	+	CDS	GEMMAAP_RS04975	sdaAA	WP_026849995.1	L-serine ammonia-lyase%2C iron-sulfur-dependent%2C subunit alpha	7.53286	0.164716	0.369797	0.301158	0.30073	0.439263	0.0272616	0.0962371	0.0883925
1206674	1207654	+	CDS	GEMMAAP_RS04980	NA	WP_053334247.1	hypothetical protein	6.98519	-0.0325266	0.210223	0.050547	0.0582477	0.943013	0.379877	0.875879	0.843665
1207746	1208150	+	CDS	GEMMAAP_RS04985	NA	WP_053334246.1	YbjN domain-containing protein	8.37259	0.196009	-0.0856755	0.312639	0.204099	0.291853	0.678645	0.0571198	0.223579
1208154	1209017	+	CDS	GEMMAAP_RS04990	NA	WP_026849994.1	PspA/IM30 family protein	9.00828	0.145547	0.0159623	-0.191634	-0.440357	0.840503	0.980521	0.769382	0.368359
1209018	1210079	+	CDS	GEMMAAP_RS04995	NA	WP_053334245.1	DUF1611 domain-containing protein	8.06813	0.0314013	-0.00362983	-0.251637	-0.461896	0.980719	0.997487	0.778662	0.508672
1210123	1210788	+	CDS	GEMMAAP_RS05000	NA	WP_043581057.1	hypothetical protein	5.06477	-0.217777	0.0814752	-0.0616007	-0.238704	0.672236	0.872567	0.913982	0.597872
1210857	1211465	-	CDS	GEMMAAP_RS05005	NA	WP_145979013.1	hypothetical protein	9.29587	0.270332	0.283367	0.190796	0.365762	0.0625428	0.0428734	0.204785	0.00979661
1211626	1213032	+	CDS	GEMMAAP_RS05010	NA	WP_026849991.1	cysteine--tRNA ligase	8.61832	0.0713182	0.0285899	0.0193906	0.0950448	0.746404	0.895491	0.929135	0.584412
1213829	1214650	+	CDS	GEMMAAP_RS05035	NA	WP_026849990.1	hypothetical protein	5.62787	0.299718	0.406527	0.735747	0.654416	0.345004	0.127876	0.0151551	0.0300753
1214690	1217842	+	CDS	GEMMAAP_RS05040	NA	WP_026849989.1	hypothetical protein	8.78488	-0.0205539	-0.165371	0.0364216	-0.229564	0.946134	0.33004	0.866567	0.140937
1217835	1218461	+	CDS	GEMMAAP_RS05045	NA	WP_026849988.1	response regulator	7.09834	-0.25807	-0.313369	-0.0240023	-0.310502	0.327914	0.171142	0.942577	0.18741
1218762	1218914	+	CDS	GEMMAAP_RS05050	rpmG	WP_026849987.1	50S ribosomal protein L33	8.50208	0.0475213	0.222209	0.130225	0.227239	0.83996	0.133204	0.456618	0.134601
1218918	1219151	+	CDS	GEMMAAP_RS05055	secE	WP_075071433.1	preprotein translocase subunit SecE	8.88659	0.0238733	0.267871	0.173522	0.261762	0.93284	0.0626386	0.275534	0.0763046
1219162	1219719	+	CDS	GEMMAAP_RS05060	nusG	WP_082821079.1	transcription termination/antitermination protein NusG	8.5751	0.177204	0.265561	0.387032	0.317968	0.276403	0.0615001	0.00746414	0.0279749
1219888	1220310	+	CDS	GEMMAAP_RS05065	rplK	WP_026849985.1	50S ribosomal protein L11	9.76135	0.368231	0.341915	0.542953	0.365958	0.101845	0.115251	0.00998778	0.0846711
1220316	1221005	+	CDS	GEMMAAP_RS05070	NA	WP_026849984.1	50S ribosomal protein L1	10.3292	0.459303	0.471671	0.367172	0.248697	0.00136014	0.00105087	0.0082282	0.0763046
1221021	1221524	+	CDS	GEMMAAP_RS05075	NA	WP_026849983.1	50S ribosomal protein L10	10.5616	0.513502	0.478769	0.343924	0.351388	0.000353965	0.000888357	0.0132585	0.0117013
1221594	1221974	+	CDS	GEMMAAP_RS05080	rplL	WP_026849982.1	50S ribosomal protein L7/L12	11.2128	0.367457	0.4172	0.531754	0.522151	0.0521639	0.023211	0.0039148	0.00468264
1222155	1226714	+	CDS	GEMMAAP_RS05085	rpoB	WP_026849981.1	DNA-directed RNA polymerase subunit beta	11.176	0.400433	0.372579	0.126818	0.0868849	0.00723816	0.0111927	0.454472	0.610164
1226718	1231034	+	CDS	GEMMAAP_RS05090	rpoC	WP_026849980.1	DNA-directed RNA polymerase subunit beta'	11.391	0.339851	0.317889	0.287565	0.155821	0.0167824	0.023211	0.0383606	0.280474
1231375	1231776	+	CDS	GEMMAAP_RS05095	NA	WP_026849979.1	four helix bundle protein	5.38755	0.587749	0.623275	0.42302	0.667842	0.124359	0.0755565	0.349672	0.0973991
1231987	1233936	-	CDS	GEMMAAP_RS05100	NA	WP_053334243.1	serine/threonine protein kinase	8.56972	0.211726	-0.00268775	-0.0430416	-0.0475215	0.445283	0.994073	0.889921	0.869375
1234331	1234738	+	CDS	GEMMAAP_RS05105	NA	WP_026849978.1	30S ribosomal protein S12	9.56425	0.185465	0.134068	0.0666696	0.254296	0.348846	0.491013	0.77968	0.135233
1234735	1235205	+	CDS	GEMMAAP_RS05110	rpsG	WP_026849977.1	30S ribosomal protein S7	9.88549	0.432726	0.443433	0.359635	0.364386	0.213211	0.172113	0.277913	0.253517
1235663	1236481	+	CDS	GEMMAAP_RS05115	NA	WP_053334242.1	hypothetical protein	6.53724	0.126066	-0.0547068	-0.150154	-0.24769	0.664018	0.852768	0.568525	0.271217
1236783	1238117	+	CDS	GEMMAAP_RS05120	NA	WP_026849976.1	hypothetical protein	7.42319	-0.129341	-0.155005	-0.0757372	-0.0761123	0.601911	0.451812	0.776836	0.738385
1238114	1239658	+	CDS	GEMMAAP_RS05125	nrfB	WP_026849975.1	phage adsorption protein NrfB	7.43399	-0.0787054	-0.00335288	0.0450975	-0.113944	0.786703	0.991468	0.866567	0.604604
1239655	1240851	+	CDS	GEMMAAP_RS05130	wecB	WP_202969190.1	UDP-N-acetylglucosamine 2-epimerase (non-hydrolyzing)	6.94513	-0.0760552	-0.0760395	0.0811977	0.128653	0.839244	0.799693	0.814078	0.646531
1241104	1241958	+	CDS	GEMMAAP_RS20810	NA	WP_026849974.1	PEP-CTERM sorting domain-containing protein	8.57512	-0.0601247	-0.0971864	0.0849218	0.0555344	0.82507	0.653896	0.719034	0.799976
1242528	1244648	+	CDS	GEMMAAP_RS05140	fusA	WP_026849973.1	elongation factor G	11.5753	0.151471	-0.0229818	0.261722	0.170777	0.339617	0.911808	0.0530643	0.216931
1244691	1245893	+	CDS	GEMMAAP_RS05145	tuf	WP_026849972.1	elongation factor Tu	11.8277	0.389682	0.190571	0.444993	0.33881	0.0174134	0.275781	0.00510905	0.0332305
1245963	1246271	+	CDS	GEMMAAP_RS05150	rpsJ	WP_012682361.1	30S ribosomal protein S10	9.30863	0.266868	0.109886	0.516261	0.39244	0.15862	0.603102	0.00300129	0.0235774
1246404	1247084	+	CDS	GEMMAAP_RS05155	rplC	WP_026849971.1	50S ribosomal protein L3	9.60541	0.323821	0.156496	0.373661	0.0778722	0.0279148	0.326583	0.0089827	0.645711
1247087	1247725	+	CDS	GEMMAAP_RS05160	rplD	WP_053334240.1	50S ribosomal protein L4	9.12637	0.187688	0.124819	0.373733	0.192923	0.233944	0.430696	0.00763262	0.179811
1247729	1248013	+	CDS	GEMMAAP_RS05165	NA	WP_026849969.1	50S ribosomal protein L23	8.90501	0.148655	0.0653603	0.319677	0.169331	0.417507	0.738944	0.0369762	0.286136
1248019	1248849	+	CDS	GEMMAAP_RS05170	rplB	WP_026849968.1	50S ribosomal protein L2	10.1237	0.293813	0.131062	0.409949	0.258626	0.0306187	0.375338	0.00198593	0.0526665
1248874	1249173	+	CDS	GEMMAAP_RS05175	rpsS	WP_026849967.1	30S ribosomal protein S19	9.01864	0.359102	0.213815	0.421531	0.280514	0.0286991	0.204572	0.00925813	0.0870742
1249177	1249557	+	CDS	GEMMAAP_RS05180	rplV	WP_043581056.1	50S ribosomal protein L22	9.05989	0.315321	0.121864	0.176027	0.00783802	0.0454723	0.491173	0.291377	0.972436
1249557	1250216	+	CDS	GEMMAAP_RS05185	rpsC	WP_026849965.1	30S ribosomal protein S3	10.196	0.460367	0.215784	0.382932	0.1383	0.000827129	0.115668	0.00395711	0.323567
1250228	1250656	+	CDS	GEMMAAP_RS05190	rplP	WP_026849964.1	50S ribosomal protein L16	9.76058	0.20472	0.0753017	0.496304	0.325119	0.261202	0.719114	0.00175043	0.0416591
1250646	1250849	+	CDS	GEMMAAP_RS05195	rpmC	WP_026849963.1	50S ribosomal protein L29	8.40982	0.317095	0.290192	0.279076	0.19828	0.0260138	0.0349972	0.0507738	0.169255
1250906	1251160	+	CDS	GEMMAAP_RS05200	rpsQ	WP_026849962.1	30S ribosomal protein S17	8.2081	0.47644	0.232683	0.254496	0.0156059	0.00663881	0.195021	0.163914	0.950609
1251174	1251542	+	CDS	GEMMAAP_RS05205	rplN	WP_026849961.1	50S ribosomal protein L14	8.60969	0.378651	0.179899	0.457351	0.160671	0.0331487	0.346203	0.00847051	0.380658
1251628	1251948	+	CDS	GEMMAAP_RS05210	rplX	WP_026849960.1	50S ribosomal protein L24	9.05319	0.388094	0.11815	0.348917	0.198652	0.0384086	0.596777	0.0554789	0.291932
1252150	1252743	+	CDS	GEMMAAP_RS05215	rplE	WP_043581188.1	50S ribosomal protein L5	9.10976	0.377801	0.186023	0.327138	0.139379	0.0482254	0.364431	0.0779801	0.482934
1252759	1253064	+	CDS	GEMMAAP_RS05220	rpsN	WP_026849958.1	30S ribosomal protein S14	9.35281	0.20819	0.166539	0.258316	0.175204	0.33297	0.422983	0.191781	0.373026
1253249	1253650	+	CDS	GEMMAAP_RS05225	rpsH	WP_026849957.1	30S ribosomal protein S8	9.2213	0.202347	0.0851845	0.21887	0.181522	0.59124	0.820622	0.528765	0.587063
1253663	1254202	+	CDS	GEMMAAP_RS05230	rplF	WP_026849956.1	50S ribosomal protein L6	9.4618	0.288957	0.0819621	0.331784	0.25528	0.0689146	0.676407	0.029367	0.0959429
1254202	1254558	+	CDS	GEMMAAP_RS05235	rplR	WP_026849955.1	50S ribosomal protein L18	8.73808	0.230214	0.166201	0.262813	0.169307	0.209872	0.35943	0.119294	0.321941
1254561	1255367	+	CDS	GEMMAAP_RS05240	rpsE	WP_026849954.1	30S ribosomal protein S5	9.79063	0.146474	0.131414	0.273503	0.0452684	0.516649	0.51947	0.122139	0.838467
1255445	1255621	+	CDS	GEMMAAP_RS05245	rpmD	WP_026849953.1	50S ribosomal protein L30	8.63502	0.210972	0.22881	0.40366	0.216521	0.250005	0.170677	0.0119331	0.19087
1255655	1256101	+	CDS	GEMMAAP_RS05250	rplO	WP_026849952.1	50S ribosomal protein L15	9.30194	0.276055	0.137217	0.413379	0.159893	0.0952864	0.441571	0.00762947	0.327594
1256119	1257468	+	CDS	GEMMAAP_RS05255	secY	WP_026849951.1	preprotein translocase subunit SecY	10.8155	0.310571	0.247557	0.301925	0.219543	0.0285417	0.0785239	0.029367	0.115994
1257478	1258122	+	CDS	GEMMAAP_RS05260	NA	WP_026849950.1	adenylate kinase	9.07037	0.254534	0.185329	0.442479	0.336753	0.0952864	0.225072	0.00236098	0.0201824
1258122	1258904	+	CDS	GEMMAAP_RS05265	map	WP_145979014.1	type I methionyl aminopeptidase	8.91303	0.306276	0.196028	0.196968	0.132023	0.0720359	0.261306	0.256578	0.449849
1258976	1259530	+	CDS	GEMMAAP_RS05270	NA	WP_026849948.1	DinB family protein	7.60146	0.0268621	0.171824	0.205281	0.404989	0.945323	0.432956	0.375208	0.0497471
1259552	1259962	-	CDS	GEMMAAP_RS05275	NA	WP_158514741.1	PEGA domain-containing protein	5.34445	-0.0468617	0.18516	-0.157845	-0.0764824	0.943784	0.639147	0.739431	0.864415
1259996	1261528	-	CDS	GEMMAAP_RS05280	ftcD	WP_075071435.1	glutamate formimidoyltransferase	7.5653	0.0234668	0.136108	0.253651	0.331656	0.945244	0.481582	0.182714	0.0657027
1261571	1262374	-	CDS	GEMMAAP_RS05285	NA	WP_026849946.1	inositol monophosphatase	5.5129	0.0244241	0.165691	0.561755	0.528041	0.975017	0.728397	0.191102	0.20215
1262469	1263464	+	CDS	GEMMAAP_RS05290	trpS	WP_026849945.1	tryptophan--tRNA ligase	8.12142	-0.0399073	0.023995	0.201455	0.0890714	0.961741	0.91126	0.191239	0.596411
1263588	1264892	+	CDS	GEMMAAP_RS05295	NA	WP_026849944.1	PilT/PilU family type 4a pilus ATPase	7.34262	-0.0462135	-0.0342279	0.152893	0.0730488	0.868427	0.88866	0.458372	0.734462
1264935	1265837	+	CDS	GEMMAAP_RS05300	NA	WP_026849943.1	dihydrodipicolinate synthase family protein	7.66693	-0.0185295	-0.156613	0.115929	-0.0203466	0.962925	0.5059	0.66195	0.945092
1266008	1267594	-	CDS	GEMMAAP_RS05305	NA	WP_053334237.1	aromatic amino acid ammonia-lyase	5.56885	0.164068	-0.00170124	0.27277	0.244248	0.731771	0.997487	0.525603	0.533537
1267635	1268468	+	CDS	GEMMAAP_RS20500	NA	WP_158514742.1	hypothetical protein	5.94238	-0.0158474	0.113762	-0.102396	-0.053665	0.974974	0.710258	0.776836	0.902897
1268510	1269985	-	CDS	GEMMAAP_RS05315	NA	WP_026849941.1	hypothetical protein	5.06926	-0.0264156	-0.0928957	0.438082	0.0811325	0.971769	0.854078	0.34077	0.883961
1269996	1270958	-	CDS	GEMMAAP_RS05320	NA	WP_158514743.1	HDOD domain-containing protein	4.49229	-0.0443545	-0.150829	-0.281403	-0.483435	0.960279	0.781373	0.619666	0.307391
1271075	1271530	-	CDS	GEMMAAP_RS05325	NA	WP_026849938.1	hypothetical protein	4.22891	-0.00855415	-0.246909	-0.566673	-0.309174	0.993698	0.717519	0.379208	0.635485
1271622	1271996	-	CDS	GEMMAAP_RS05330	NA	WP_026849937.1	photoactive yellow protein	5.99129	0.446948	0.0974416	0.065163	-0.126586	0.087927	0.764879	0.86355	0.694813
1272056	1272613	-	CDS	GEMMAAP_RS05335	NA	WP_026849936.1	hypothetical protein	5.2465	0.286637	-0.0113902	0.0331478	-0.0299574	0.424823	0.979926	0.991296	0.945388
1272906	1273424	+	CDS	GEMMAAP_RS05340	NA	WP_026849935.1	DUF456 domain-containing protein	9.13788	0.320304	0.181574	0.296125	0.0913142	0.112277	0.38893	0.122873	0.681328
1273554	1274843	+	CDS	GEMMAAP_RS05345	NA	WP_026849934.1	adenylosuccinate synthase	8.25178	0.00388245	-0.271398	0.250696	0.0431208	0.992734	0.109357	0.155108	0.844515
1274860	1275939	+	CDS	GEMMAAP_RS05350	NA	WP_158514744.1	YpdA family putative bacillithiol disulfide reductase	8.51723	0.182369	-0.000538303	0.205669	0.179922	0.299589	0.998016	0.202566	0.253898
1275972	1277312	+	CDS	GEMMAAP_RS05355	NA	WP_026849932.1	glycine--tRNA ligase	8.40899	0.188975	0.0808725	0.254383	0.074785	0.32249	0.698813	0.130695	0.704914
1277517	1280699	+	CDS	GEMMAAP_RS05360	NA	WP_043581172.1	glycosyl hydrolase	8.04838	-0.144869	-0.184036	-0.473372	-0.466852	0.463024	0.267682	0.00243778	0.00279745
1280681	1281103	+	CDS	GEMMAAP_RS05365	NA	WP_026849930.1	hypothetical protein	5.90604	-0.421104	-0.156417	-0.37384	-0.29821	0.145558	0.61842	0.179838	0.271115
1281247	1281645	-	CDS	GEMMAAP_RS05370	NA	WP_075071436.1	GxxExxY protein	2.04359	0.11971	-0.214274	-0.364837	0.819145	0.957197	0.885946	0.861743	0.558441
1281821	1282087	+	CDS	GEMMAAP_RS05375	NA	WP_026849929.1	hypothetical protein	4.75067	-0.251517	-0.243917	0.367939	0.469428	0.640626	0.598623	0.423596	0.254428
1282194	1283249	-	CDS	GEMMAAP_RS05380	NA	WP_202969191.1	phytase	4.16713	0.360646	0.344541	0.176914	-0.110298	0.53456	0.487237	0.810074	0.86935
1283306	1285999	-	CDS	GEMMAAP_RS05385	NA	WP_053334235.1	TonB-dependent receptor	6.17268	0.243757	0.384739	0.245081	0.320323	0.423867	0.115668	0.412874	0.237119
1286253	1286966	+	CDS	GEMMAAP_RS05390	NA	WP_053334234.1	SDR family oxidoreductase	7.82662	-0.0158933	0.198512	0.0826425	0.190249	0.960297	0.209645	0.692597	0.241525
1286976	1288244	+	CDS	GEMMAAP_RS05395	NA	WP_026849926.1	GAF domain-containing protein	8.4057	0.0125043	0.224898	0.228126	0.249705	0.968747	0.172216	0.177886	0.122796
1288311	1288670	+	CDS	GEMMAAP_RS05400	NA	WP_026849925.1	hypothetical protein	6.73997	0.03329	0.212117	0.0553988	0.150409	0.940204	0.367462	0.863242	0.544545
1288679	1289023	+	CDS	GEMMAAP_RS20505	NA	WP_026849924.1	hypothetical protein	6.93412	-0.0509473	0.0705897	0.0241039	0.0994383	0.883169	0.789305	0.936653	0.696665
1289029	1290048	+	CDS	GEMMAAP_RS05410	NA	WP_053334233.1	MoxR family ATPase	7.42537	0.0533592	0.0535096	0.140065	0.17107	0.859219	0.828182	0.543915	0.395038
1290083	1290979	+	CDS	GEMMAAP_RS05415	NA	WP_026849922.1	DUF58 domain-containing protein	6.79792	-0.141702	-0.138376	0.0702659	-0.0508402	0.656652	0.622835	0.835626	0.868499
1290981	1292354	+	CDS	GEMMAAP_RS05420	NA	WP_026849921.1	hypothetical protein	6.26665	0.148852	0.210465	0.0734906	0.114294	0.613359	0.368915	0.814581	0.654671
1292351	1294492	+	CDS	GEMMAAP_RS05425	NA	WP_158514745.1	DUF4175 family protein	6.57701	0.0569418	0.197664	-0.23377	-0.3178	0.907346	0.512307	0.441982	0.242634
1294489	1295142	+	CDS	GEMMAAP_RS05430	NA	WP_082821083.1	DUF4159 domain-containing protein	5.13961	-0.055149	-0.058382	0.0513407	-0.145509	0.929683	0.895491	0.90993	0.703819
1295139	1296542	+	CDS	GEMMAAP_RS20275	NA	WP_026849918.1	hypothetical protein	6.23263	-0.0959809	-0.143586	-0.207176	-0.434241	0.841515	0.698813	0.545082	0.130305
1296661	1297593	+	CDS	GEMMAAP_RS05440	NA	WP_026849917.1	histone deacetylase	5.674	-0.390352	-0.390294	0.173439	-0.202704	0.267391	0.208001	0.658632	0.558441
1297656	1298675	+	CDS	GEMMAAP_RS05445	NA	WP_026849916.1	magnesium transporter CorA family protein	6.21432	-0.181478	-0.437464	-0.17933	-0.412781	0.537878	0.0493264	0.515346	0.0752321
1298776	1299711	+	CDS	GEMMAAP_RS05450	NA	WP_075071437.1	serine/threonine protein kinase	5.60567	-0.378044	-0.312614	-0.0723546	-0.203522	0.251165	0.301153	0.860353	0.510629
1299760	1300785	+	CDS	GEMMAAP_RS05455	NA	WP_026849915.1	dipeptide epimerase	6.07268	-0.446689	-0.403052	-0.434465	-0.531567	0.065617	0.0749956	0.063305	0.0201283
1301023	1303260	+	CDS	GEMMAAP_RS05460	priA	WP_053334231.1	primosomal protein N'	6.8494	0.19375	0.0777531	0.0836873	0.00021757	0.373601	0.740295	0.755058	0.999875
1303832	1305880	-	CDS	GEMMAAP_RS20280	NA	WP_145979017.1	hypothetical protein	11.2756	0.0991002	0.190689	-0.0236883	0.284373	0.664018	0.299926	0.92057	0.0902771
1305981	1306490	-	CDS	GEMMAAP_RS05475	NA	WP_082821086.1	thioredoxin domain-containing protein	11.5318	0.259048	0.152894	0.0369125	0.475543	0.327914	0.576926	0.90993	0.0397449
1307346	1307573	+	CDS	GEMMAAP_RS05480	NA	WP_026849911.1	hypothetical protein	6.59389	0.171854	0.378861	0.0495481	0.244268	0.540313	0.0749956	0.878874	0.295474
1307625	1308779	+	CDS	GEMMAAP_RS05485	NA	WP_026849910.1	aminotransferase class I/II-fold pyridoxal phosphate-dependent enzyme	8.13965	-0.0544478	0.0474431	0.296862	0.342002	0.851715	0.848579	0.119286	0.0632544
1308846	1309427	-	CDS	GEMMAAP_RS05490	NA	WP_082821087.1	YceI family protein	7.31796	0.936622	0.638906	1.09575	0.885367	0.000187721	0.00664683	7.07991e-05	0.00101985
1309650	1310534	+	CDS	GEMMAAP_RS05495	NA	WP_026849909.1	hypothetical protein	7.70455	-0.0327037	-0.0298577	0.125916	0.0830098	0.911217	0.896312	0.529169	0.677129
1310550	1311026	+	CDS	GEMMAAP_RS05500	NA	WP_053334229.1	transcriptional repressor	7.24101	-0.0892455	-0.0135142	0.146709	0.194336	0.739545	0.961478	0.528127	0.334118
1311078	1311803	+	CDS	GEMMAAP_RS05505	NA	WP_026849908.1	sulfite exporter TauE/SafE family protein	7.0466	0.100046	0.0256697	0.091085	0.0771561	0.746917	0.934846	0.770291	0.775404
1312020	1313849	-	CDS	GEMMAAP_RS05510	NA	WP_053334228.1	ABC transporter ATP-binding protein/permease	6.96627	0.0353599	0.226666	-0.054328	0.234467	0.929133	0.284608	0.860353	0.275145
1313848	1314708	+	CDS	GEMMAAP_RS20815	NA	WP_145979018.1	hypothetical protein	7.64213	0.0902947	0.128743	0.103599	0.110422	0.683141	0.470615	0.604998	0.537124
1314882	1316699	-	CDS	GEMMAAP_RS05520	ggt	WP_043581044.1	gamma-glutamyltransferase	6.90763	-0.0142033	-0.111832	-0.264839	-0.134629	0.97675	0.706766	0.329883	0.634649
1316721	1317320	-	CDS	GEMMAAP_RS05525	NA	WP_026849904.1	hypothetical protein	5.4045	-0.227137	0.0835055	0.270869	0.108926	0.553604	0.826154	0.460439	0.784448
1317576	1318580	+	CDS	GEMMAAP_RS05530	murQ	WP_082821088.1	N-acetylmuramic acid 6-phosphate etherase	7.76968	0.19481	0.149935	0.068658	0.0913939	0.417712	0.503234	0.811941	0.71101
1318583	1319770	+	CDS	GEMMAAP_RS05535	NA	WP_026849902.1	anhydro-N-acetylmuramic acid kinase	7.41596	-0.138513	0.0638052	0.131172	0.0934577	0.586382	0.794343	0.582695	0.694307
1319767	1321245	+	CDS	GEMMAAP_RS05540	NA	WP_053334226.1	hypothetical protein	7.93802	0.133816	-0.00679424	0.0622306	0.0177631	0.487866	0.979073	0.776836	0.933657
1321251	1322459	-	CDS	GEMMAAP_RS05545	NA	WP_158514746.1	protein phosphatase 2C domain-containing protein	8.54741	-0.0999686	-0.270863	-0.035349	-0.140912	0.636806	0.0842997	0.875737	0.399503
1322619	1324550	+	CDS	GEMMAAP_RS05550	NA	WP_158514747.1	N-acetylmuramoyl-L-alanine amidase	7.36777	0.0629946	0.0791429	0.0239002	-0.0474066	0.82163	0.725531	0.926673	0.838258
1324547	1327570	+	CDS	GEMMAAP_RS05555	NA	WP_026849900.1	PD40 domain-containing protein	7.41708	-0.121965	-0.10407	-0.0397409	-0.0698854	0.604354	0.624916	0.875879	0.750355
1327789	1328286	+	CDS	GEMMAAP_RS05560	NA	WP_053334224.1	gamma carbonic anhydrase family protein	5.79188	-0.0295173	-0.0209152	0.0909034	0.0152576	0.957226	0.960301	0.820791	0.970878
1328856	1331435	+	CDS	GEMMAAP_RS05565	NA	WP_053334223.1	vitamin B12-dependent ribonucleotide reductase	11.8936	0.067896	0.153561	-0.213547	-0.136899	0.750846	0.343441	0.154766	0.363531
1331809	1332327	-	CDS	GEMMAAP_RS05570	NA	WP_053334222.1	TetR/AcrR family transcriptional regulator	6.68272	0.149152	0.268506	0.243602	0.30077	0.606763	0.227261	0.334754	0.194165
1332663	1333217	+	CDS	GEMMAAP_RS05575	NA	WP_043581038.1	hypothetical protein	4.40871	0.0102143	0.0181414	-0.107733	0.1252	0.992634	0.979926	0.866567	0.824223
1333435	1335762	+	CDS	GEMMAAP_RS05580	NA	WP_082821089.1	TonB-dependent receptor	6.50699	0.350243	0.435452	0.220049	0.371103	0.144999	0.0432558	0.405722	0.112121
1336634	1337167	+	CDS	GEMMAAP_RS05585	NA	WP_026849895.1	fasciclin domain-containing protein	10.7008	0.45429	0.433303	0.604444	0.711457	0.0351869	0.0414009	0.00493843	0.00131579
1337259	1337678	-	CDS	GEMMAAP_RS05590	NA	WP_043581036.1	hypothetical protein	4.88741	-0.299399	-0.0266601	0.0921372	0.586472	0.509581	0.960301	0.875737	0.145871
1338097	1338582	+	CDS	GEMMAAP_RS05595	NA	WP_026849893.1	VOC family protein	5.47554	-0.186716	-0.0870459	-0.20762	0.110175	0.712367	0.85532	0.667681	0.814407
1338648	1339088	-	CDS	GEMMAAP_RS05600	NA	WP_026849892.1	DUF2721 domain-containing protein	5.48952	-0.283411	-0.0270596	0.0930464	0.33135	0.57421	0.961478	0.875585	0.452289
1339194	1339994	+	CDS	GEMMAAP_RS05605	NA	WP_026849891.1	carbon-nitrogen hydrolase family protein	7.40284	0.0764174	-0.0225289	0.101007	0.217664	0.758875	0.928764	0.658632	0.220273
1340056	1341819	-	CDS	GEMMAAP_RS05610	NA	WP_053334221.1	response regulator	8.27178	-0.210941	-0.0506045	-0.349613	-0.22882	0.186274	0.789305	0.0160612	0.117327
1342154	1344214	-	CDS	GEMMAAP_RS05615	NA	WP_026849890.1	hypothetical protein	6.31966	0.381019	0.42354	0.155883	0.201591	0.198037	0.110102	0.664494	0.50708
1344342	1345391	-	CDS	GEMMAAP_RS05620	NA	WP_053334220.1	glycerophosphodiester phosphodiesterase	4.08906	0.112804	-0.132081	-0.190223	-0.0591073	0.879608	0.820622	0.797581	0.93228
1345649	1346899	+	CDS	GEMMAAP_RS05625	NA	WP_158514748.1	alpha/beta fold hydrolase	4.43071	0.200808	0.142431	-0.279304	-0.307602	0.730877	0.78197	0.584094	0.494769
1346896	1350009	+	CDS	GEMMAAP_RS05630	NA	WP_026849888.1	hypothetical protein	5.05198	-0.170966	-0.218881	-0.143196	-0.317318	0.775698	0.643936	0.806843	0.46376
1350132	1353065	+	CDS	GEMMAAP_RS05635	NA	WP_202969192.1	glycosyl hydrolase	6.54913	-0.499515	-0.393184	-0.565345	-0.468577	0.0126263	0.0374514	0.00468165	0.0164898
1353166	1353669	+	CDS	GEMMAAP_RS05640	NA	WP_053334218.1	DUF6265 family protein	4.80552	-0.675278	-0.357891	-0.853139	-0.369619	0.0716103	0.332474	0.0213645	0.323655
1353712	1354503	+	CDS	GEMMAAP_RS05645	NA	WP_026849885.1	LytTR family DNA-binding domain-containing protein	4.63931	-0.525083	-0.375544	-0.701982	-0.288865	0.224491	0.346033	0.0780947	0.481475
1354497	1355693	+	CDS	GEMMAAP_RS05650	NA	WP_053334217.1	histidine kinase	4.59272	-0.389478	-0.317309	-0.443888	-0.538872	0.453341	0.480619	0.323377	0.193039
1356908	1357696	-	CDS	GEMMAAP_RS05660	NA	WP_026849883.1	SGNH/GDSL hydrolase family protein	3.77998	0.350906	-0.320311	-0.65695	-0.0683836	0.595502	0.588179	0.304338	0.928925
1357775	1366138	-	CDS	GEMMAAP_RS05665	NA	WP_053334215.1	hypothetical protein	6.60545	-0.187018	-0.087583	-0.498419	-0.475391	0.474966	0.739319	0.0190737	0.0233207
1366362	1368695	+	CDS	GEMMAAP_RS05670	NA	WP_053334214.1	hypothetical protein	6.62138	-0.569395	-0.508097	-0.560618	-0.564462	0.0103535	0.0154606	0.00985474	0.00858585
1368662	1369897	+	CDS	GEMMAAP_RS05675	NA	WP_053334213.1	lactonase family protein	6.12781	-0.202704	-0.331495	-0.511869	-0.501495	0.512946	0.169882	0.0387069	0.0397449
1369998	1371116	-	CDS	GEMMAAP_RS05680	NA	WP_026849880.1	NAD-dependent epimerase/dehydratase family protein	7.3014	-0.334016	-0.0853056	-0.264648	-0.171734	0.0801915	0.710258	0.175286	0.371496
1371232	1371783	-	CDS	GEMMAAP_RS05685	NA	WP_026849879.1	hypothetical protein	2.81503	-0.158634	0.166284	0.808797	0.760577	0.877744	0.826154	0.361264	0.355411
1372073	1373716	+	CDS	GEMMAAP_RS05690	NA	WP_082821094.1	SDR family oxidoreductase	8.47437	0.218086	0.341294	0.102225	0.170716	0.185032	0.0205777	0.575903	0.274431
1373643	1374239	-	CDS	GEMMAAP_RS05695	NA	WP_026849877.1	hypothetical protein	3.57868	0.144594	0.645375	-0.356052	-0.043431	0.873304	0.227261	0.637009	0.958538
1374327	1374959	+	CDS	GEMMAAP_RS05700	NA	WP_026849876.1	hypothetical protein	5.18451	0.270022	0.214253	0.0265315	0.201289	0.487208	0.537901	0.95708	0.605763
1375045	1375359	+	CDS	GEMMAAP_RS05705	NA	WP_026849875.1	transcriptional regulator	4.96162	-0.116522	0.112773	0.437006	0.669166	0.821582	0.785441	0.287851	0.0718885
1375359	1376051	+	CDS	GEMMAAP_RS05710	uppS	WP_026849874.1	di-trans%2Cpoly-cis-decaprenylcistransferase	5.76125	-0.0525514	0.126591	-0.31938	-0.092558	0.922982	0.720099	0.339622	0.802785
1376056	1376763	-	CDS	GEMMAAP_RS05715	NA	WP_053334212.1	DUF2071 domain-containing protein	6.64594	0.323179	0.199376	0.236711	0.355512	0.170871	0.395411	0.352894	0.120979
1376764	1377129	-	CDS	GEMMAAP_RS05720	NA	WP_026849873.1	VOC family protein	7.17042	0.421136	0.244073	0.323838	0.439729	0.0140049	0.153251	0.0760594	0.0129141
1377183	1378748	-	CDS	GEMMAAP_RS05725	NA	WP_026849872.1	ATP-dependent DNA helicase	7.42283	0.165173	0.24281	0.351295	0.182128	0.615017	0.364017	0.200107	0.520969
1378870	1379832	+	CDS	GEMMAAP_RS05730	NA	WP_026849871.1	hypothetical protein	5.98214	-0.130653	-0.0913593	0.107299	-0.0354462	0.705676	0.768487	0.771771	0.921463
1379959	1382736	+	CDS	GEMMAAP_RS05735	NA	WP_082821095.1	serine/threonine protein kinase	6.87105	-0.225476	-0.0711115	-0.491232	-0.371829	0.447694	0.819601	0.0463175	0.126093
1382736	1383293	+	CDS	GEMMAAP_RS05740	NA	WP_026849869.1	sigma-70 family RNA polymerase sigma factor	3.43392	-0.685721	-0.180758	-0.834349	-1.34786	0.315083	0.793254	0.148408	0.0161354
1383302	1384558	-	CDS	GEMMAAP_RS05745	NA	WP_026849868.1	amidohydrolase family protein	6.5316	-0.23423	-0.119744	-0.121832	-0.0738667	0.426954	0.688537	0.719034	0.816205
1384589	1385650	-	CDS	GEMMAAP_RS05750	NA	WP_026849867.1	hypothetical protein	8.08647	-0.0490406	-0.0513356	0.0340129	0.105652	0.929133	0.89806	0.936653	0.776175
1385767	1386210	-	CDS	GEMMAAP_RS05755	NA	WP_026849866.1	hypothetical protein	9.04593	-0.0116396	0.0853509	0.247326	0.415064	0.975017	0.713638	0.204616	0.0235774
1386276	1386959	-	CDS	GEMMAAP_RS05760	NA	WP_026849865.1	hypothetical protein	3.99176	0.0321027	0.0988263	1.05783	1.24285	0.974974	0.885546	0.156116	0.0741603
1387310	1389280	+	CDS	GEMMAAP_RS05765	NA	WP_053334211.1	hypothetical protein	8.12207	0.0165288	-0.356631	-0.185106	-0.452094	0.981634	0.33741	0.671956	0.205961
1389445	1390971	+	CDS	GEMMAAP_RS05770	NA	WP_053334210.1	amidohydrolase family protein	6.66357	-0.0760452	-0.101546	-0.275075	-0.420921	0.805231	0.68122	0.191239	0.0328731
1390973	1391686	+	CDS	GEMMAAP_RS05775	NA	WP_053334209.1	hypothetical protein	5.416	-0.137161	-0.178315	-0.442889	-0.400361	0.82145	0.710258	0.309628	0.329217
1391977	1392966	+	CDS	GEMMAAP_RS05780	NA	WP_082821097.1	proline iminopeptidase-family hydrolase	6.68782	-0.373226	-0.339827	-0.303614	-0.453455	0.0895982	0.0984329	0.18372	0.0338447
1392963	1393289	+	CDS	GEMMAAP_RS05785	NA	WP_026849861.1	hypothetical protein	6.09729	-0.0246343	-0.285549	-0.278386	-0.332725	0.965562	0.356499	0.404484	0.2754
1393392	1394801	+	CDS	GEMMAAP_RS05790	NA	WP_082821098.1	NAD(P)/FAD-dependent oxidoreductase	7.15027	-0.240983	-0.35574	0.155408	0.00291626	0.447521	0.170413	0.653192	0.994026
1394875	1395258	+	CDS	GEMMAAP_RS05795	NA	WP_026849860.1	YccF domain-containing protein	5.99566	0.19585	0.071368	0.194836	0.0789336	0.538871	0.825678	0.515346	0.825837
1395427	1396743	-	CDS	GEMMAAP_RS05800	NA	WP_026849859.1	amino acid permease	4.27813	-0.544527	-0.533393	-0.323064	-0.138628	0.296427	0.241011	0.58763	0.818917
1396779	1397582	+	CDS	GEMMAAP_RS05805	NA	WP_202969193.1	N(G)%2CN(G)-dimethylarginine dimethylaminohydrolase	4.56892	-0.180155	-0.352708	-0.225291	0.0389793	0.715881	0.334089	0.644318	0.940259
1397592	1400792	-	CDS	GEMMAAP_RS05810	NA	WP_026849857.1	hypothetical protein	7.19683	-0.566875	-0.404803	-0.654693	-0.504697	0.00996113	0.0545089	0.0026747	0.0183295
1400913	1401965	+	CDS	GEMMAAP_RS05815	NA	WP_026849856.1	hypothetical protein	5.41308	-0.340187	-0.152945	-0.476964	-0.0747939	0.256078	0.624916	0.0974578	0.829842
1401986	1404241	-	CDS	GEMMAAP_RS05820	NA	WP_053334208.1	carbohydrate binding family 9 domain-containing protein	7.03923	-0.207448	-0.384416	-0.095188	-0.181963	0.355834	0.0384446	0.719034	0.373376
1404343	1404840	+	CDS	GEMMAAP_RS05825	NA	WP_026849855.1	paraquat-inducible protein A	6.86838	0.0234367	-0.180136	0.122412	0.145659	0.961741	0.524084	0.733158	0.627801
1404845	1405348	-	CDS	GEMMAAP_RS05830	NA	WP_026849854.1	hypothetical protein	8.47397	-0.137226	-0.381792	-0.0854004	-0.306388	0.487055	0.0116647	0.658632	0.0424144
1405474	1406586	+	CDS	GEMMAAP_RS05835	NA	WP_026849853.1	DNA alkylation repair protein	6.82892	0.34074	0.316537	-0.0834308	0.126143	0.15862	0.155864	0.806979	0.641265
1406628	1407113	+	CDS	GEMMAAP_RS05840	NA	WP_026849852.1	glutathione peroxidase	6.37351	0.489967	0.262134	0.0997953	0.0191133	0.0551669	0.325994	0.792509	0.961132
1407128	1409446	+	CDS	GEMMAAP_RS05845	NA	WP_158514749.1	TonB-dependent receptor	8.15037	0.340885	0.359947	0.28267	0.376513	0.0331487	0.0199718	0.0908153	0.0201168
1409600	1410844	-	CDS	GEMMAAP_RS05850	NA	WP_043581032.1	RagB/SusD family nutrient uptake outer membrane protein	9.2282	-0.754798	-0.880449	-0.440735	-0.494854	0.0311641	0.011495	0.194904	0.13169
1410856	1413687	-	CDS	GEMMAAP_RS05855	NA	WP_026849849.1	TonB-dependent receptor	10.3129	-0.588271	-0.614798	-0.639708	-0.676375	0.000583288	0.000427577	0.000148511	0.00012637
1413921	1417544	+	CDS	GEMMAAP_RS05865	NA	WP_082821100.1	amidohydrolase family protein	8.80746	-0.565583	-0.541264	-0.648063	-0.61838	9.16529e-05	0.000169116	1.1261e-05	4.76754e-05
1417623	1419320	-	CDS	GEMMAAP_RS05870	NA	WP_075071445.1	FAD-dependent oxidoreductase	5.23831	0.169117	0.127922	-0.17623	-0.0279319	0.732384	0.772286	0.725031	0.957951
1419491	1421845	+	CDS	GEMMAAP_RS05875	NA	WP_026849847.1	YfhO family protein	8.60876	0.0396695	-0.0479683	0.214273	0.108946	0.859889	0.794262	0.153015	0.482846
1422028	1422795	+	CDS	GEMMAAP_RS05880	NA	WP_026849846.1	hypothetical protein	5.45419	-0.385927	-0.270175	-0.45494	-0.0706017	0.279747	0.422126	0.201134	0.868627
1423346	1425565	-	CDS	GEMMAAP_RS05885	NA	WP_158514750.1	M1 family metallopeptidase	7.20487	0.0636739	0.166431	0.0235671	0.0634837	0.851715	0.476474	0.939352	0.815813
1425591	1426094	+	CDS	GEMMAAP_RS05890	NA	WP_026849845.1	hypothetical protein	5.09949	-0.0784009	-0.133961	-0.131715	-0.181907	0.911217	0.785441	0.820956	0.71101
1426128	1427447	+	CDS	GEMMAAP_RS05895	NA	WP_053334206.1	amino acid permease	6.34036	0.23239	0.0938104	0.210546	0.0260337	0.508667	0.789305	0.532666	0.948024
1427634	1428140	+	CDS	GEMMAAP_RS05900	NA	WP_026849843.1	response regulator transcription factor	4.15361	0.175761	0.384744	0.149108	0.167776	0.804845	0.432956	0.840351	0.791182
1428294	1429538	-	CDS	GEMMAAP_RS05905	NA	WP_202969194.1	amidase	5.09669	-1.5675	-1.30267	0.0609609	0.193248	0.42069	0.446964	0.978142	0.928354
1429582	1430112	+	CDS	GEMMAAP_RS05910	NA	WP_026849841.1	hypothetical protein	5.44439	0.0944856	0.219733	0.454116	0.491653	0.843769	0.510679	0.191034	0.133612
1430184	1432166	-	CDS	GEMMAAP_RS05915	NA	WP_053334205.1	methyl-accepting chemotaxis protein	8.159	0.0118204	-0.361483	-0.138181	-0.313457	0.978292	0.0757925	0.579694	0.132667
1432196	1432510	-	CDS	GEMMAAP_RS05920	NA	WP_026849840.1	cupredoxin domain-containing protein	8.40138	-0.0322936	-0.418513	-0.28684	-0.289401	0.935271	0.0357684	0.18805	0.165989
1432746	1433750	-	CDS	GEMMAAP_RS05925	NA	WP_053334203.1	photosynthetic reaction center cytochrome c subunit	8.34878	-0.171146	-0.0713279	-0.415583	-0.27211	0.533671	0.795496	0.0542468	0.209481
1433956	1435272	-	CDS	GEMMAAP_RS05930	NA	WP_026849839.1	amino acid permease	7.98772	-0.173341	-0.171092	0.0955209	0.301909	0.421198	0.368215	0.692917	0.0995174
1435276	1437315	-	CDS	GEMMAAP_RS05935	NA	WP_026849838.1	sodium-translocating pyrophosphatase	9.69278	-0.0796947	-0.0205436	0.0493691	0.0483002	0.670175	0.922833	0.804329	0.778614
1437578	1439449	+	CDS	GEMMAAP_RS05940	NA	WP_026849837.1	Xaa-Pro dipeptidyl-peptidase	7.93712	0.10271	0.252234	0.225977	0.229382	0.615745	0.101108	0.178456	0.153569
1439482	1441401	+	CDS	GEMMAAP_RS05945	NA	WP_026849836.1	glycoside hydrolase family 3 C-terminal domain-containing protein	7.71233	0.143656	0.170644	0.0166747	0.0209472	0.540313	0.38978	0.950914	0.934732
1441414	1442367	-	CDS	GEMMAAP_RS05950	NA	WP_043581023.1	alpha/beta hydrolase	5.51912	-0.135591	0.0407372	0.075101	0.106962	0.731771	0.91984	0.861743	0.759047
1442515	1442898	+	CDS	GEMMAAP_RS05955	NA	WP_026849834.1	hypothetical protein	7.12214	-0.094874	-0.199639	-0.042715	0.0149437	0.712367	0.294222	0.87294	0.956271
1442876	1443946	-	CDS	GEMMAAP_RS05960	NA	WP_043581019.1	zinc ribbon domain-containing protein	5.97021	0.167663	0.0617635	-0.326443	-0.252998	0.615017	0.857226	0.24866	0.349588
1443950	1444690	-	CDS	GEMMAAP_RS05965	NA	WP_075071447.1	alpha/beta hydrolase	5.66851	0.148809	-0.0833733	-0.154008	-0.244583	0.686084	0.80815	0.675316	0.415097
1444830	1445663	+	CDS	GEMMAAP_RS20285	NA	WP_145979023.1	FHA domain-containing protein	8.12814	0.223704	0.33438	-0.132478	-0.0164885	0.181027	0.0252088	0.465921	0.938967
1445667	1448237	+	CDS	GEMMAAP_RS19955	NA	WP_053334201.1	protein kinase	8.42373	0.113213	0.28367	0.050291	0.020565	0.630123	0.10864	0.843189	0.932768
1448237	1451371	+	CDS	GEMMAAP_RS05985	NA	WP_075071448.1	Ig-like domain-containing protein	8.0075	0.0237156	0.134636	-0.201608	-0.245149	0.945447	0.50293	0.289232	0.167039
1451400	1452092	+	CDS	GEMMAAP_RS05990	NA	WP_082821102.1	Ig-like domain-containing protein	6.11443	-0.345249	0.16934	0.119786	0.105731	0.246155	0.575641	0.751253	0.746039
1452089	1453732	+	CDS	GEMMAAP_RS05995	NA	WP_026850235.1	Ig-like domain-containing protein	6.52412	-0.112933	0.0395743	0.0277872	-0.041907	0.697275	0.890537	0.926767	0.88
1453770	1454876	+	CDS	GEMMAAP_RS06000	NA	WP_158514751.1	tetratricopeptide repeat protein	5.8157	-0.112188	-0.0609851	-0.170181	-0.0760143	0.79555	0.875102	0.652524	0.840308
1454884	1455666	-	CDS	GEMMAAP_RS06005	NA	WP_026850237.1	enoyl-CoA hydratase/isomerase family protein	5.39716	-0.213099	0.133527	0.125135	0.147769	0.649567	0.760589	0.811481	0.735174
1455729	1456700	+	CDS	GEMMAAP_RS06010	paaA	WP_202969195.1	1%2C2-phenylacetyl-CoA epoxidase subunit A	8.51721	0.132312	0.0163247	-0.11251	-0.14319	0.532058	0.949268	0.569732	0.409099
1456697	1456993	+	CDS	GEMMAAP_RS06015	paaB	WP_026850239.1	1%2C2-phenylacetyl-CoA epoxidase subunit B	7.62069	0.0862507	0.00671007	-0.0979658	0.0284544	0.731811	0.979926	0.667364	0.906267
1457098	1457850	+	CDS	GEMMAAP_RS06020	paaC	WP_026850240.1	phenylacetate-CoA oxygenase subunit PaaC	7.38283	-0.121006	-0.0198018	-0.0659619	-0.0710405	0.560682	0.932885	0.773255	0.716833
1457858	1458346	+	CDS	GEMMAAP_RS06025	paaJ	WP_026850241.1	phenylacetate-CoA oxygenase subunit PaaJ	6.0404	-0.0935721	-0.166533	-0.0659699	-0.243913	0.79617	0.533147	0.991454	0.322568
1458467	1460056	-	CDS	GEMMAAP_RS06030	NA	WP_026850242.1	Ig-like domain-containing protein	10.7644	0.103078	0.24535	0.0523005	0.155046	0.650639	0.160129	0.829605	0.37733
1460351	1462486	-	CDS	GEMMAAP_RS06035	NA	WP_082821103.1	pyruvate dehydrogenase	8.34652	0.0371946	-0.0491405	0.0528193	0.0157371	0.934612	0.789305	0.811512	0.937326
1462493	1462801	-	CDS	GEMMAAP_RS06040	NA	WP_026850244.1	hypothetical protein	5.57644	-0.620406	-0.366342	-0.25978	-0.348132	0.0543596	0.244906	0.478449	0.281499
1462936	1463733	+	CDS	GEMMAAP_RS06045	NA	WP_026850245.1	2-(1%2C2-epoxy-1%2C2-dihydrophenyl)acetyl-CoA isomerase PaaG	7.20387	0.0748166	-0.0547564	0.0614563	0.157256	0.802362	0.831694	0.832398	0.460487
1463739	1464938	+	CDS	GEMMAAP_RS06050	NA	WP_026850246.1	3-hydroxybutyryl-CoA dehydrogenase	7.55888	0.0146474	0.0241169	0.122741	0.110194	0.966066	0.927204	0.56997	0.58965
1464938	1465360	+	CDS	GEMMAAP_RS06055	paaI	WP_026850247.1	hydroxyphenylacetyl-CoA thioesterase PaaI	6.02201	-0.100323	0.00399055	0.19734	0.133458	0.823746	0.993071	0.607179	0.7209
1465390	1466640	+	CDS	GEMMAAP_RS06060	pcaF	WP_026850248.1	3-oxoadipyl-CoA thiolase	7.07029	-0.159984	-0.240314	0.05462	-0.0579399	0.614957	0.3467	0.874177	0.854428
1466854	1467465	+	CDS	GEMMAAP_RS06065	NA	WP_026850249.1	transferase hexapeptide repeat family protein	6.37364	0.12829	-0.0501371	-0.205838	-0.302359	0.656652	0.865307	0.404661	0.173621
1467465	1469537	+	CDS	GEMMAAP_RS06070	paaZ	WP_043581325.1	phenylacetic acid degradation bifunctional protein PaaZ	7.83901	-0.105155	-0.178602	0.0126819	-0.196667	0.595568	0.249775	0.95336	0.197717
1469553	1470962	+	CDS	GEMMAAP_RS06075	NA	WP_026850251.1	MATE family efflux transporter	7.26992	-0.0557337	-0.121786	0.0869266	0.119782	0.859219	0.59977	0.761862	0.604604
1471019	1471804	-	CDS	GEMMAAP_RS06080	NA	WP_026850252.1	carboxypeptidase-like regulatory domain-containing protein	6.5572	-0.0178227	0.0742055	-0.075369	-0.0692978	0.966427	0.789305	0.818886	0.807989
1472044	1475112	+	CDS	GEMMAAP_RS06085	NA	WP_158514752.1	SusC/RagA family TonB-linked outer membrane protein	11.9075	-0.153018	-0.107328	-0.106129	-0.0366019	0.598935	0.704697	0.710868	0.902957
1475127	1476713	+	CDS	GEMMAAP_RS06090	NA	WP_026850254.1	hypothetical protein	11.1812	-0.0343055	-0.0398233	-0.0714434	-0.055265	0.916283	0.872944	0.769976	0.797174
1477059	1477832	+	CDS	GEMMAAP_RS06095	NA	WP_026850255.1	hypothetical protein	7.88511	-0.0153467	0.112517	-0.121884	0.0395635	0.964098	0.59013	0.577926	0.866805
1477883	1478899	+	CDS	GEMMAAP_RS06100	NA	WP_026850256.1	hypothetical protein	7.05029	0.113794	0.174516	0.272193	0.277718	0.663235	0.405081	0.209648	0.180187
1478982	1481231	+	CDS	GEMMAAP_RS06105	NA	WP_026850257.1	prolyl oligopeptidase family serine peptidase	7.67691	0.104259	0.110578	0.0286605	0.0331116	0.656652	0.590138	0.911574	0.889064
1481232	1484168	-	CDS	GEMMAAP_RS06110	NA	WP_026850258.1	gamma-glutamyltransferase	6.30007	-0.2345	-0.325066	-0.508565	-0.147227	0.384376	0.146819	0.029367	0.567993
1484168	1486087	-	CDS	GEMMAAP_RS19960	NA	WP_053334319.1	peptidylprolyl isomerase	6.04897	-0.216434	-0.216015	-0.297821	-0.355933	0.474966	0.403926	0.258844	0.150061
1486273	1487988	+	CDS	GEMMAAP_RS06120	NA	WP_053334320.1	M28 family peptidase	7.1998	0.0126511	-0.0687208	0.0575789	-0.233831	0.975017	0.789305	0.843189	0.259079
1488017	1488691	-	CDS	GEMMAAP_RS06125	NA	WP_026850259.1	acyloxyacyl hydrolase	6.38823	-0.369938	-0.57049	0.0588776	-0.0803906	0.0763442	0.00312167	0.860353	0.741799
1488725	1491352	-	CDS	GEMMAAP_RS06130	NA	WP_026850260.1	prolyl oligopeptidase family serine peptidase	8.40464	-0.0161391	-0.312377	-0.191785	-0.227164	0.964562	0.0943728	0.352229	0.234001
1491499	1492002	+	CDS	GEMMAAP_RS06135	NA	WP_082821106.1	hypothetical protein	6.71119	-0.0149241	-0.026954	0.0444465	0.3188	0.974527	0.934491	0.894926	0.182383
1492099	1493262	+	CDS	GEMMAAP_RS06140	NA	WP_026850262.1	hypothetical protein	7.50041	-0.361529	-0.0266346	-0.248362	-0.0205586	0.0671734	0.926418	0.233682	0.938967
1493281	1494447	+	CDS	GEMMAAP_RS06145	NA	WP_145979276.1	FAD-binding oxidoreductase	5.89167	-0.490428	-0.160277	-0.503843	-0.699414	0.0895982	0.618632	0.0594987	0.00760618
1494491	1495393	+	CDS	GEMMAAP_RS06150	NA	WP_145979025.1	hypothetical protein	7.06833	-0.0619467	-0.230852	-0.187054	-0.205032	0.855976	0.304301	0.455001	0.361229
1495414	1495899	+	CDS	GEMMAAP_RS06155	NA	WP_026850264.1	GNAT family N-acetyltransferase	6.83942	-0.262368	-0.131906	0.0261286	0.0290219	0.364563	0.658464	0.941128	0.93256
1495901	1496785	+	CDS	GEMMAAP_RS06160	NA	WP_053334321.1	sugar phosphate isomerase/epimerase	7.57239	-0.280364	-0.26312	-0.193056	-0.262772	0.32883	0.318571	0.515443	0.311901
1496788	1498215	+	CDS	GEMMAAP_RS06165	NA	WP_026850266.1	amidohydrolase family protein	6.97828	-0.530126	-0.746409	-0.196463	-0.394291	0.0576367	0.00456394	0.547783	0.154662
1498250	1499848	+	CDS	GEMMAAP_RS06170	NA	WP_202969196.1	4-coumarate--CoA ligase family protein	6.37511	-0.217842	-0.0585634	-0.238976	-0.238461	0.394091	0.834507	0.310139	0.280474
1499963	1501198	+	CDS	GEMMAAP_RS06175	NA	WP_026850268.1	Gfo/Idh/MocA family oxidoreductase	8.4711	-0.331807	-0.172609	-0.308293	-0.0818634	0.0602685	0.35227	0.0736013	0.688425
1501327	1502967	-	CDS	GEMMAAP_RS06180	NA	WP_043581327.1	beta-N-acetylhexosaminidase	6.31664	-0.423151	-0.360463	-0.49325	-0.239751	0.136669	0.171728	0.0709341	0.39081
1502987	1503694	-	CDS	GEMMAAP_RS06185	NA	WP_075071450.1	copper homeostasis protein CutC	6.08309	-0.333067	-0.16076	-0.418243	-0.235568	0.269947	0.60398	0.156788	0.427078
1503697	1504920	-	CDS	GEMMAAP_RS06190	NA	WP_026850269.1	nucleoside permease	7.02794	-0.458957	-0.371793	-0.29368	-0.362781	0.0154191	0.0389879	0.148408	0.060056
1504920	1505648	-	CDS	GEMMAAP_RS06195	NA	WP_053334323.1	DUF1080 domain-containing protein	6.29992	-0.340449	-0.403719	-0.29366	-0.174391	0.227352	0.103391	0.298726	0.540719
1505817	1506071	+	CDS	GEMMAAP_RS06200	NA	WP_026850270.1	GlsB/YeaQ/YmgE family stress response membrane protein	3.0469	0.346988	0.675632	-0.585148	0.21536	0.709093	0.290044	0.477361	0.791112
1506149	1506700	+	CDS	GEMMAAP_RS06205	NA	WP_043581328.1	putative metal-dependent hydrolase	7.65995	0.0169855	0.0851807	-0.239611	-0.000106883	0.979077	0.83255	0.525854	0.999949
1506673	1508712	-	CDS	GEMMAAP_RS06210	NA	WP_026850272.1	Ig-like domain-containing protein	6.9461	0.103056	0.0802842	-0.0443068	-0.0297544	0.66247	0.714816	0.861759	0.902957
1508809	1509723	+	CDS	GEMMAAP_RS06215	NA	WP_053334324.1	PD40 domain-containing protein	5.26148	-0.118492	-0.0224161	-0.00372861	0.0386436	0.783516	0.959438	0.993971	0.927091
1509859	1511172	-	CDS	GEMMAAP_RS06220	NA	WP_053334325.1	DUF1501 domain-containing protein	6.96189	-0.224913	-0.29936	-0.23675	-0.329469	0.370286	0.159161	0.324449	0.132452
1511204	1512781	-	CDS	GEMMAAP_RS06225	NA	WP_026850274.1	DUF1800 domain-containing protein	7.54009	-0.367525	-0.304195	-0.406879	-0.484635	0.0367038	0.0724765	0.0196502	0.00535516
1512944	1514206	-	CDS	GEMMAAP_RS06230	NA	WP_026850275.1	type II secretion system F family protein	5.45737	-0.223313	-0.373752	-0.319074	-0.167166	0.541912	0.187983	0.291377	0.596793
1514203	1515708	-	CDS	GEMMAAP_RS06235	NA	WP_053334326.1	GspE/PulE family protein	6.05553	-0.188806	-0.269523	-0.173474	-0.365852	0.595214	0.340573	0.580515	0.162344
1515716	1517500	-	CDS	GEMMAAP_RS06240	NA	WP_026850276.1	hypothetical protein	6.34801	-0.160301	-0.185677	-0.0710201	-0.147506	0.59124	0.448705	0.829154	0.559065
1517512	1518024	-	CDS	GEMMAAP_RS06245	NA	WP_043581329.1	hypothetical protein	5.64873	-0.452345	-0.330349	-0.318064	-0.203499	0.12292	0.234281	0.296552	0.499817
1518051	1518626	-	CDS	GEMMAAP_RS06250	NA	WP_026850278.1	hypothetical protein	5.38377	-0.460742	-0.291263	-0.163269	-0.158875	0.214372	0.413304	0.711154	0.685726
1518623	1519741	-	CDS	GEMMAAP_RS06255	NA	WP_026850279.1	PilN domain-containing protein	6.18834	-0.342055	-0.105337	0.0768993	-0.139246	0.231956	0.741418	0.834181	0.639341
1519738	1520616	-	CDS	GEMMAAP_RS06260	NA	WP_026850280.1	hypothetical protein	5.90885	-0.202764	-0.118115	-0.31861	-0.30676	0.553604	0.720099	0.26715	0.261562
1520628	1521230	-	CDS	GEMMAAP_RS06265	NA	WP_026850281.1	prepilin-type N-terminal cleavage/methylation domain-containing protein	5.72951	0.0575985	0.0548456	-0.188698	-0.358778	0.916886	0.894895	0.604998	0.235803
1521233	1521541	-	CDS	GEMMAAP_RS06270	NA	WP_026850282.1	hypothetical protein	5.21255	0.141433	-0.0559628	0.468967	0.248673	0.810253	0.921635	0.278546	0.58837
1521538	1521996	-	CDS	GEMMAAP_RS06275	NA	WP_145979029.1	type II secretion system GspH family protein	7.44941	0.105798	0.122991	-0.0949526	-0.010177	0.730877	0.631749	0.747716	0.97342
1522114	1522869	-	CDS	GEMMAAP_RS06280	NA	WP_026850284.1	hypothetical protein	8.76432	0.123946	0.32772	0.112992	0.169555	0.573586	0.0473855	0.563552	0.317409
1522900	1524321	-	CDS	GEMMAAP_RS06285	NA	WP_026850285.1	hypothetical protein	9.13315	0.124561	0.386142	0.0490785	0.135517	0.506513	0.00696643	0.811481	0.368359
1524495	1525625	+	CDS	GEMMAAP_RS06290	tal	WP_026850286.1	transaldolase	8.16176	-0.00267439	0.0268396	0.116239	0.230541	0.993698	0.911808	0.555614	0.164976
1525749	1527149	+	CDS	GEMMAAP_RS06295	pyk	WP_026850287.1	pyruvate kinase	8.63748	-0.0612552	-0.00409469	0.0972833	0.225719	0.817743	0.987553	0.652292	0.190819
1527181	1527996	+	CDS	GEMMAAP_RS06300	NA	WP_202969197.1	MBL fold metallo-hydrolase	7.04969	-0.268657	-0.279466	-0.152241	-0.125764	0.334886	0.262786	0.626181	0.666977
1528296	1529717	+	CDS	GEMMAAP_RS06310	NA	WP_053334327.1	class II fructose-bisphosphate aldolase	9.38816	-0.208312	-0.0683548	-0.152221	0.117868	0.18608	0.711142	0.332896	0.443571
1529801	1530319	+	CDS	GEMMAAP_RS06315	NA	WP_053334328.1	YtxH domain-containing protein	8.50265	-0.197377	-0.133383	-0.0689304	-0.0932062	0.28793	0.465735	0.757741	0.611098
1530303	1531268	+	CDS	GEMMAAP_RS06320	NA	WP_026850290.1	YihY/virulence factor BrkB family protein	8.08417	-0.0715745	0.012658	-0.00513606	-0.0497494	0.754987	0.959438	0.981087	0.797795
1531271	1532314	+	CDS	GEMMAAP_RS06325	NA	WP_026850291.1	aminotransferase class I/II-fold pyridoxal phosphate-dependent enzyme	7.42547	-0.0376813	0.154429	-0.204313	0.00172041	0.910859	0.446964	0.323377	0.994026
1532514	1533194	-	CDS	GEMMAAP_RS20510	NA	WP_026850292.1	hypothetical protein	3.89373	0.657175	0.989235	0.641403	0.889581	0.307455	0.0574289	0.324449	0.124148
1533224	1535011	+	CDS	GEMMAAP_RS06340	dnaX	WP_053334329.1	DNA polymerase III subunit gamma/tau	8.57488	0.0972717	0.169428	0.0243687	0.113335	0.596789	0.24294	0.903864	0.449736
1535129	1535437	+	CDS	GEMMAAP_RS06345	NA	WP_026850293.1	YbaB/EbfC family nucleoid-associated protein	6.91992	0.170174	0.0501226	-0.0452062	0.0423331	0.531097	0.863433	0.88548	0.882985
1535461	1536051	+	CDS	GEMMAAP_RS06350	recR	WP_026850294.1	recombination mediator RecR	7.4064	0.0427438	0.0466959	0.148646	0.0899068	0.904325	0.865074	0.543915	0.716559
1536085	1536387	+	CDS	GEMMAAP_RS06355	NA	WP_026850295.1	hypothetical protein	7.67951	-0.0539925	-0.0782711	0.225989	0.182406	0.856597	0.741418	0.267953	0.353574
1536477	1536965	+	CDS	GEMMAAP_RS06360	NA	WP_026850296.1	roadblock/LC7 domain-containing protein	7.95683	-0.00121608	0.0348063	-0.0983819	-0.0599099	0.997266	0.871281	0.605302	0.750329
1536978	1537655	+	CDS	GEMMAAP_RS06365	NA	WP_026850297.1	gliding-motility protein MglA	8.55537	-0.0277789	0.0192239	0.0344464	-0.119524	0.933389	0.940672	0.887462	0.523972
1537666	1538334	+	CDS	GEMMAAP_RS06370	NA	WP_053334330.1	CDP-alcohol phosphatidyltransferase family protein	7.96936	-0.0785939	-0.120646	-0.000901302	0.0323562	0.716885	0.477621	0.997953	0.872419
1538486	1538884	-	CDS	GEMMAAP_RS06375	NA	WP_026850298.1	GxxExxY protein	4.8319	0.281896	0.414182	-0.421742	-0.198488	0.692555	0.451696	0.526556	0.767383
1539061	1540341	+	CDS	GEMMAAP_RS06380	NA	WP_043581333.1	competence/damage-inducible protein A	7.24629	-0.0320222	-0.0438557	0.251051	0.0218662	0.94529	0.895936	0.339401	0.948024
1540564	1541094	+	CDS	GEMMAAP_RS06385	NA	WP_158514753.1	nucleotide exchange factor GrpE	7.76437	0.216651	0.240785	0.00571197	0.119517	0.255674	0.158533	0.980894	0.520969
1541137	1542282	+	CDS	GEMMAAP_RS06390	NA	WP_026850299.1	J domain-containing protein	8.99714	-0.0347626	-0.040815	0.167476	-0.0483451	0.917853	0.872276	0.384993	0.827448
1542282	1542806	+	CDS	GEMMAAP_RS06395	NA	WP_026850300.1	hypothetical protein	7.62469	0.00253102	0.0965255	0.230045	-0.0917876	0.993698	0.641344	0.191781	0.639002
1542851	1544113	+	CDS	GEMMAAP_RS06400	NA	WP_026850301.1	dicarboxylate/amino acid:cation symporter	7.08724	0.065392	0.191632	-0.0102091	-0.264781	0.838329	0.369145	0.973216	0.196308
1544184	1544495	-	CDS	GEMMAAP_RS06405	NA	WP_145979032.1	hypothetical protein	6.22117	0.0305476	0.211857	-0.199956	0.200188	0.945323	0.378664	0.48971	0.440168
1544605	1545768	-	CDS	GEMMAAP_RS06410	mnmA	WP_053334332.1	tRNA 2-thiouridine(34) synthase MnmA	7.76588	-0.00975605	0.275251	-0.038784	0.190082	0.978292	0.103391	0.875879	0.293215
1545824	1547008	-	CDS	GEMMAAP_RS06415	NA	WP_026850303.1	cysteine desulfurase	8.05174	0.0392021	0.257283	-0.0455373	0.304241	0.868427	0.0755804	0.835626	0.0422974
1547080	1548168	+	CDS	GEMMAAP_RS06420	NA	WP_026850304.1	hypothetical protein	7.68188	0.162776	0.201053	-0.0499514	0.0116894	0.540313	0.367462	0.867583	0.970878
1548208	1549281	+	CDS	GEMMAAP_RS06425	NA	WP_043581334.1	hypothetical protein	6.80105	0.0383013	0.0707627	-0.0841222	-0.0724242	0.921005	0.787114	0.776836	0.780595
1549261	1549914	-	CDS	GEMMAAP_RS06430	NA	WP_026850306.1	cyclase family protein	5.38609	-0.770318	-0.259806	-0.873383	-0.4166	0.0273116	0.481015	0.0101166	0.217414
1549924	1550922	-	CDS	GEMMAAP_RS06435	NA	WP_026850307.1	MBL fold metallo-hydrolase	6.01759	-1.23323	-0.323988	-1.20469	-0.197168	0.00150643	0.391516	0.00150701	0.621201
1550934	1551653	-	CDS	GEMMAAP_RS06440	bshB1	WP_026850308.1	bacillithiol biosynthesis deacetylase BshB1	5.78319	-1.26841	-0.0722536	-1.02058	-0.149467	3.83134e-05	0.841141	0.000405851	0.630451
1551743	1553215	-	CDS	GEMMAAP_RS06445	hemG	WP_053334334.1	protoporphyrinogen oxidase	8.5451	-1.29743	-0.0955631	-1.33798	-0.205979	1.17618e-08	0.661003	5.19746e-09	0.239524
1553219	1554208	-	CDS	GEMMAAP_RS06450	hemF	WP_043581443.1	oxygen-dependent coproporphyrinogen oxidase	7.52282	-0.99338	0.00828955	-1.24715	-0.180365	5.61518e-05	0.979926	1.84998e-06	0.442338
1554211	1555305	-	CDS	GEMMAAP_RS06455	hemE	WP_053334335.1	uroporphyrinogen decarboxylase	8.01902	-0.838484	0.0229071	-1.384	-0.201445	1.4564e-05	0.928764	5.19746e-09	0.251481
1555420	1556883	-	CDS	GEMMAAP_RS06460	hemA	WP_026850311.1	glutamyl-tRNA reductase	9.15384	-0.501364	0.11697	-0.686488	0.0456115	0.0019737	0.531461	3.71063e-05	0.82085
1556909	1558153	-	CDS	GEMMAAP_RS06465	NA	WP_053334447.1	geranylgeranyl diphosphate reductase	9.43388	-1.03878	-0.396115	-0.659082	0.230271	0.161139	0.616122	0.34318	0.760761
1558174	1559532	-	CDS	GEMMAAP_RS06470	NA	WP_145979033.1	BCD family MFS transporter	9.16635	-0.46656	0.435756	-0.627015	0.238619	0.00682912	0.0096865	0.000297938	0.161348
1559532	1560443	-	CDS	GEMMAAP_RS06475	chlG	WP_043581450.1	chlorophyll synthase ChlG	8.73608	-0.0959823	0.39013	-0.353821	0.332099	0.663911	0.0146707	0.0327265	0.042295
1560584	1562017	-	CDS	GEMMAAP_RS06480	ppsR	WP_026850314.1	transcriptional regulator PpsR	9.00217	-0.420849	0.265559	-0.537171	0.0685737	0.00624787	0.0810409	0.000537145	0.712357
1561995	1562870	-	CDS	GEMMAAP_RS06485	NA	WP_053334337.1	cobalamin-dependent protein	9.22359	-0.245128	0.299428	-0.417423	0.214343	0.109882	0.0374574	0.00428264	0.146643
1563145	1563708	+	CDS	GEMMAAP_RS06490	bchF	WP_082821112.1	2-vinyl bacteriochlorophyllide hydratase	9.34271	0.157304	0.387407	-0.541037	0.368501	0.610284	0.102969	0.0242294	0.121759
1563705	1564958	+	CDS	GEMMAAP_RS06495	NA	WP_026850315.1	ferredoxin:protochlorophyllide reductase (ATP-dependent) subunit N	8.91241	-0.223259	0.401621	-0.466671	0.351123	0.199088	0.00948292	0.00386361	0.027201
1564963	1566705	+	CDS	GEMMAAP_RS06500	NA	WP_026850316.1	ferredoxin:protochlorophyllide reductase (ATP-dependent) subunit B	9.1067	-0.393881	0.420057	-0.563081	0.201689	0.00403121	0.00188814	6.8788e-05	0.13856
1566695	1570522	+	CDS	GEMMAAP_RS06505	bchH	WP_202969198.1	magnesium chelatase subunit H	9.96435	-0.419538	0.410833	-0.510776	0.280965	0.00391177	0.00396941	0.000452444	0.048965
1570581	1571468	+	CDS	GEMMAAP_RS06510	NA	WP_202969199.1	ferredoxin:protochlorophyllide reductase (ATP-dependent) iron-sulfur ATP-binding protein	8.39682	-0.49122	0.310671	-0.701425	0.0281003	0.00133763	0.0336946	1.82198e-05	0.889478
1571468	1572268	+	CDS	GEMMAAP_RS06515	NA	WP_082821113.1	magnesium protoporphyrin IX methyltransferase	9.10382	-0.618551	0.0472307	-0.632378	-0.0612102	5.26494e-05	0.802831	3.01478e-05	0.722636
1572308	1572631	+	CDS	GEMMAAP_RS06520	NA	WP_202969200.1	hypothetical protein	7.86108	-0.481609	0.20537	-0.751874	-0.0351144	0.00259704	0.19836	1.4244e-05	0.865316
1572677	1573729	+	CDS	GEMMAAP_RS06525	acsF	WP_082821546.1	magnesium-protoporphyrin IX monomethyl ester (oxidative) cyclase	8.62543	-0.516627	0.205948	-0.845799	0.156842	0.00172987	0.219135	3.55576e-06	0.354954
1573758	1575203	+	CDS	GEMMAAP_RS06530	NA	WP_026850322.1	BCD family MFS transporter	9.55718	-0.623275	0.257446	-0.641911	0.124819	9.17111e-05	0.0943938	5.40598e-05	0.444346
1575233	1575436	+	CDS	GEMMAAP_RS20820	NA	WP_043581335.1	hypothetical protein	8.31337	-0.405159	-0.0141285	-0.3885	0.065134	0.00719065	0.951283	0.00959174	0.719336
1575436	1575981	+	CDS	GEMMAAP_RS06535	NA	WP_053334338.1	PRC-barrel domain-containing protein	9.47208	-0.273312	0.0520357	-0.341041	0.0232099	0.136574	0.820063	0.0447264	0.921463
1575984	1576658	+	CDS	GEMMAAP_RS06540	NA	WP_053334339.1	PH domain-containing protein	9.50469	-0.305907	0.164229	-0.398266	-0.0103313	0.0720359	0.360522	0.0133531	0.965034
1576661	1577206	+	CDS	GEMMAAP_RS06545	NA	WP_053334340.1	hypothetical protein	8.61169	-0.361017	-0.0328812	-0.479309	-0.159614	0.0136705	0.871965	0.000812056	0.277229
1577291	1579105	-	CDS	GEMMAAP_RS06550	NA	WP_026850323.1	hypothetical protein	8.5278	0.441793	0.608069	0.532966	0.796129	0.00552906	0.000227107	0.00130733	2.52854e-05
1579116	1580453	-	CDS	GEMMAAP_RS06555	NA	WP_026850324.1	hypothetical protein	8.42745	0.50189	0.761749	0.300135	0.587727	0.0019737	1.21359e-05	0.0777481	0.000629808
1580503	1581915	-	CDS	GEMMAAP_RS06560	NA	WP_158514754.1	serine/threonine protein kinase	7.75043	0.4937	0.700725	0.476377	0.804517	0.00391012	8.62181e-05	0.00816633	4.90083e-05
1581931	1583016	-	CDS	GEMMAAP_RS06565	NA	WP_145979034.1	protein phosphatase 2C domain-containing protein	8.11005	0.353207	0.782392	0.408978	0.801533	0.0149508	8.24879e-07	0.00687897	6.46475e-06
1583032	1583673	-	CDS	GEMMAAP_RS06570	NA	WP_026850326.1	VWA domain-containing protein	8.5372	0.543693	0.812489	0.306766	0.913987	0.0169718	0.000543441	0.223416	0.000340497
1583865	1584920	-	CDS	GEMMAAP_RS06575	NA	WP_158514755.1	photosynthetic reaction center cytochrome c subunit	9.61781	-0.669084	1.31506	-1.23151	0.738441	0.000290947	4.79131e-09	1.704e-08	0.000108664
1584959	1586062	-	CDS	GEMMAAP_RS06580	NA	WP_082821114.1	photosynthetic reaction center subunit M	9.65393	-0.837486	1.12162	-1.22599	0.697366	1.16498e-05	3.14104e-08	9.7747e-09	0.000110244
1586075	1586899	-	CDS	GEMMAAP_RS06585	NA	WP_026850327.1	photosynthetic reaction center subunit L	9.58878	-0.522767	1.2188	-1.08373	0.6847	0.00259704	8.21592e-09	8.49122e-08	0.000148204
1587069	1587284	-	CDS	GEMMAAP_RS06590	NA	WP_026850328.1	light-harvesting protein	11.8513	-1.47805	0.613808	-1.3393	0.578526	1.17618e-08	0.00177277	1.597e-08	0.00272703
1587294	1587419	-	CDS	GEMMAAP_RS06595	NA	WP_158514756.1	hypothetical protein	10.6008	-1.05156	0.971142	-1.04593	0.779295	0.00136014	0.00221508	0.00110637	0.0097466
1587486	1587620	-	CDS	GEMMAAP_RS06600	NA	WP_026850329.1	light-harvesting protein	11.432	-0.805253	1.052	-0.871932	0.873783	0.0159247	0.00221508	0.00746424	0.00755291
1587773	1588669	+	CDS	GEMMAAP_RS06605	NA	WP_158514757.1	alpha/beta fold hydrolase	5.72932	0.23881	0.573492	-0.138514	0.32433	0.501472	0.0295722	0.740373	0.284753
1588776	1590233	-	CDS	GEMMAAP_RS06610	bchZ	WP_043581338.1	chlorophyllide a reductase subunit Z	8.5865	-0.632344	0.361953	-0.953638	-0.092447	2.36088e-05	0.00646382	9.7747e-09	0.525305
1590233	1591870	-	CDS	GEMMAAP_RS06615	bchY	WP_202969201.1	chlorophyllide a reductase subunit Y	8.6557	-0.693819	0.42859	-1.08725	-0.232151	0.000323574	0.0192149	2.74836e-07	0.205961
1591894	1592889	-	CDS	GEMMAAP_RS06620	NA	WP_043581339.1	chlorophyllide a reductase iron protein subunit X	8.07597	-0.480505	0.555745	-0.949043	-0.0332739	0.0103535	0.00186469	2.37921e-06	0.888016
1592886	1593839	-	CDS	GEMMAAP_RS06625	bchC	WP_026850333.1	chlorophyll synthesis pathway protein BchC	8.6337	-0.295846	0.65895	-0.876229	0.00244501	0.0829984	0.00011485	1.2362e-06	0.992759
1594027	1595304	-	CDS	GEMMAAP_RS06630	NA	WP_202969202.1	hypothetical protein	9.17013	-0.244576	0.357864	-0.699436	0.213615	0.160719	0.0235379	3.59104e-05	0.188735
1595435	1596490	+	CDS	GEMMAAP_RS06635	bchI	WP_026850335.1	magnesium chelatase ATPase subunit I	8.26349	-0.337847	0.301821	-0.340088	0.250702	0.0881072	0.107395	0.0813031	0.194061
1596471	1598348	+	CDS	GEMMAAP_RS06640	NA	WP_026850336.1	magnesium chelatase subunit D	8.4445	-0.533867	0.138469	-0.713871	-0.155137	0.000801829	0.420194	1.62206e-05	0.329217
1598345	1599250	+	CDS	GEMMAAP_RS06645	NA	WP_026850337.1	DUF3623 family protein	8.10399	-0.63674	-0.0506621	-0.429666	0.0145091	0.000186973	0.814411	0.00978135	0.951565
1599484	1601199	-	CDS	GEMMAAP_RS06650	NA	WP_053334343.1	methyl-accepting chemotaxis protein	6.11324	0.111064	0.0311356	0.192283	0.108205	0.814963	0.94742	0.651213	0.794226
1601340	1602599	-	CDS	GEMMAAP_RS06655	NA	WP_043581341.1	ABC transporter permease	7.10964	0.177407	0.235125	0.280943	0.285662	0.550125	0.342447	0.28595	0.252432
1602610	1603854	-	CDS	GEMMAAP_RS06660	NA	WP_026850338.1	ABC transporter permease	7.67033	0.102217	0.116806	0.26366	0.165962	0.645792	0.542398	0.140671	0.352698
1603864	1605120	-	CDS	GEMMAAP_RS06665	NA	WP_026850339.1	ABC transporter permease	8.64569	0.243819	0.283363	0.328002	0.254145	0.171107	0.079525	0.0450159	0.121983
1605124	1606365	-	CDS	GEMMAAP_RS06670	NA	WP_026850340.1	ABC transporter permease	8.74617	0.243735	0.36316	0.316151	0.414736	0.165757	0.0226208	0.0531863	0.010124
1606423	1607670	-	CDS	GEMMAAP_RS06675	NA	WP_082821547.1	ABC transporter permease	7.77751	0.226421	0.0691628	0.11895	0.0121814	0.483357	0.841141	0.719034	0.972645
1607692	1608927	-	CDS	GEMMAAP_RS06680	NA	WP_026850342.1	ABC transporter permease	7.12178	0.156659	0.0325821	0.0495042	-0.0429026	0.610284	0.926378	0.875737	0.883339
1608948	1610213	-	CDS	GEMMAAP_RS06685	NA	WP_026850343.1	ABC transporter permease	7.57007	0.152349	0.0130805	0.1911	0.073644	0.79617	0.980599	0.698261	0.881353
1610219	1611466	-	CDS	GEMMAAP_RS06690	NA	WP_026850344.1	ABC transporter permease	7.71644	0.284755	0.0176265	0.366666	0.286553	0.540313	0.976381	0.357451	0.457748
1611536	1612216	-	CDS	GEMMAAP_RS06695	NA	WP_145979281.1	ABC transporter ATP-binding protein	8.2132	0.402443	0.136673	0.234422	0.161481	0.0245335	0.49551	0.201398	0.373376
1612339	1613625	-	CDS	GEMMAAP_RS06700	NA	WP_082821117.1	efflux RND transporter periplasmic adaptor subunit	8.82681	0.240254	0.19109	0.141272	0.0546672	0.273315	0.365271	0.530163	0.82085
1613638	1615128	-	CDS	GEMMAAP_RS06705	NA	WP_158514758.1	TolC family protein	9.28221	0.284826	0.195553	0.174148	0.0671262	0.10665	0.280043	0.344333	0.741799
1615225	1615950	-	CDS	GEMMAAP_RS06710	NA	WP_026850348.1	hypothetical protein	7.44772	0.103244	0.345374	0.52122	0.691837	0.697275	0.0601281	0.00999705	0.000798794
1616017	1620135	+	CDS	GEMMAAP_RS06715	NA	WP_082821119.1	HAMP domain-containing protein	8.96794	0.0381817	-0.0268057	0.188481	0.00437022	0.881316	0.906507	0.248153	0.986555
1620145	1621929	+	CDS	GEMMAAP_RS06720	NA	WP_082821120.1	protein kinase	9.44793	-0.0826332	-0.127027	0.0074514	-0.0594341	0.657426	0.409956	0.971402	0.719336
1621913	1623190	-	CDS	GEMMAAP_RS06725	NA	WP_053334345.1	GGDEF domain-containing protein	7.95099	0.125527	-0.0170325	-0.120707	-0.272539	0.512884	0.939854	0.504979	0.0749394
1623623	1625209	-	CDS	GEMMAAP_RS06730	actP	WP_053334346.1	sodium/solute symporter	6.68885	-0.438989	-0.304615	-0.374617	-0.192774	0.144248	0.294887	0.233982	0.549747
1625206	1625520	-	CDS	GEMMAAP_RS06735	NA	WP_026850350.1	DUF485 domain-containing protein	4.42832	-0.295816	-0.271464	-0.392882	-0.0733252	0.604354	0.578613	0.453657	0.904369
1625671	1626111	+	CDS	GEMMAAP_RS06740	NA	WP_026850351.1	vitamin K epoxide reductase family protein	6.81376	0.1193	-0.175118	-0.0664488	0.0376162	0.684682	0.457811	0.833346	0.900648
1626136	1626747	-	CDS	GEMMAAP_RS06745	NA	WP_158514759.1	hypothetical protein	8.05457	0.19134	0.163311	0.0311375	0.251225	0.273618	0.325994	0.889921	0.113778
1626800	1627603	+	CDS	GEMMAAP_RS06750	NA	WP_158514760.1	ubiquinone/menaquinone biosynthesis methyltransferase	5.81608	0.0192688	0.0639502	-0.121308	-0.157129	0.974974	0.875102	0.7827	0.664591
1627610	1628320	-	CDS	GEMMAAP_RS06755	NA	WP_026850353.1	4'-phosphopantetheinyl transferase superfamily protein	6.45683	-0.0786436	-0.154112	-0.0906244	-0.0167218	0.843769	0.598623	0.808544	0.962878
1628377	1629720	+	CDS	GEMMAAP_RS06760	NA	WP_158514761.1	MFS transporter	7.99947	-0.0904962	-0.573568	0.197373	-0.0983687	0.731771	0.00173486	0.325113	0.646531
1629783	1631105	-	CDS	GEMMAAP_RS06765	NA	WP_053334349.1	threonine/serine exporter family protein	7.0212	-0.0970184	-0.0502971	-0.00807643	0.0385066	0.767548	0.868297	0.979516	0.901193
1631424	1631747	+	CDS	GEMMAAP_RS06770	NA	WP_026850355.1	FKBP-type peptidyl-prolyl cis-trans isomerase	7.46944	0.10522	0.183009	0.465969	0.167704	0.695408	0.370755	0.0160325	0.418666
1631747	1633354	+	CDS	GEMMAAP_RS06775	NA	WP_082821126.1	D-aminoacylase	7.1952	0.119636	0.0634692	0.434888	0.115936	0.671556	0.814595	0.0372629	0.632844
1633459	1635528	+	CDS	GEMMAAP_RS06780	NA	WP_026850357.1	S9 family peptidase	7.08239	-0.482472	-0.661286	-0.336566	-0.403917	0.021425	0.00112739	0.118787	0.0504183
1635650	1637257	+	CDS	GEMMAAP_RS06785	NA	WP_053334450.1	YifB family Mg chelatase-like AAA ATPase	4.09285	-0.311931	-0.488777	-0.492655	-0.366804	0.597891	0.288328	0.370245	0.482498
1637320	1638684	-	CDS	GEMMAAP_RS06790	NA	WP_026850358.1	methyl-accepting chemotaxis protein	8.63086	-0.19273	-0.535162	0.124453	-0.211436	0.329637	0.00177277	0.543749	0.226221
1639070	1640071	-	CDS	GEMMAAP_RS06795	NA	WP_026850359.1	hypothetical protein	5.148	0.260718	0.116507	0.359144	0.107425	0.540313	0.785441	0.371874	0.816298
1640170	1641021	+	CDS	GEMMAAP_RS06800	NA	WP_043581344.1	hypothetical protein	6.65426	-0.0621289	0.0296038	-0.0123057	-0.126662	0.851715	0.923692	0.968955	0.59536
1641018	1642388	+	CDS	GEMMAAP_RS06805	NA	WP_026850361.1	sigma-54 dependent transcriptional regulator	7.67308	-0.151264	-0.290252	0.0151942	-0.262502	0.474966	0.0781016	0.94964	0.111675
1642397	1643023	+	CDS	GEMMAAP_RS06810	NA	WP_026850362.1	hypothetical protein	7.6599	0.11081	-0.195477	0.166004	-0.0770225	0.657759	0.328413	0.429077	0.732444
1643047	1644534	+	CDS	GEMMAAP_RS06815	NA	WP_026850363.1	aldehyde dehydrogenase family protein	8.53962	0.0710261	0.0958208	0.16378	0.155774	0.75034	0.602361	0.332705	0.330573
1644577	1645290	+	CDS	GEMMAAP_RS06820	lepB	WP_082821549.1	signal peptidase I	8.08059	0.102191	0.147386	0.149605	0.216888	0.710952	0.500184	0.534076	0.295076
1645458	1646318	+	CDS	GEMMAAP_RS06825	NA	WP_026850365.1	RNA polymerase sigma factor RpoD/SigA	8.82981	-0.0534674	-0.0897518	-0.12184	-0.0415174	0.852072	0.693888	0.564117	0.857034
1646320	1646820	+	CDS	GEMMAAP_RS06830	NA	WP_026850366.1	YajQ family cyclic di-GMP-binding protein	7.69392	-0.00948836	0.0509478	-0.184961	-0.136801	0.98221	0.851743	0.406129	0.529149
1646886	1648310	+	CDS	GEMMAAP_RS06835	rimO	WP_053334351.1	30S ribosomal protein S12 methylthiotransferase RimO	7.99083	0.0935899	0.132158	0.180771	0.212872	0.710844	0.509806	0.357133	0.242634
1648307	1649620	+	CDS	GEMMAAP_RS06840	hemL	WP_043581345.1	glutamate-1-semialdehyde 2%2C1-aminomutase	8.05907	0.152535	0.246653	0.0367871	0.0586559	0.359717	0.0777623	0.860353	0.735174
1649639	1651009	+	CDS	GEMMAAP_RS06845	NA	WP_026850368.1	SpoIID/LytB domain-containing protein	8.09812	0.144626	0.0952882	0.145922	0.0441211	0.453341	0.609355	0.411028	0.82611
1651032	1652036	+	CDS	GEMMAAP_RS06850	NA	WP_026850369.1	Gfo/Idh/MocA family oxidoreductase	8.24444	0.0137589	-0.0295316	0.152866	0.193268	0.966427	0.904389	0.436734	0.277605
1652042	1653367	+	CDS	GEMMAAP_RS06855	NA	WP_082821128.1	DUF4105 domain-containing protein	7.36607	-0.153487	-0.170654	0.0507823	-0.121498	0.520791	0.398708	0.857489	0.580244
1653364	1655325	+	CDS	GEMMAAP_RS06860	NA	WP_043581349.1	hydantoinase/oxoprolinase family protein	6.95234	-0.145355	-0.0264793	-0.0407407	-0.241189	0.588352	0.928764	0.887462	0.244159
1655322	1655984	+	CDS	GEMMAAP_RS06865	NA	WP_026850371.1	hypothetical protein	5.68183	-0.277355	-0.33007	0.0814633	0.0695838	0.373112	0.210454	0.906258	0.866235
1655981	1657576	+	CDS	GEMMAAP_RS06870	NA	WP_043581351.1	hydantoinase B/oxoprolinase family protein	6.57316	-0.0853965	0.0332444	-0.0244788	-0.0720165	0.801503	0.919037	0.937703	0.791933
1657573	1658463	+	CDS	GEMMAAP_RS06875	NA	WP_026850372.1	sulfite exporter TauE/SafE family protein	5.62966	0.187953	-0.182003	0.0496802	0.196919	0.622233	0.593672	0.908011	0.547419
1658473	1659351	-	CDS	GEMMAAP_RS06880	NA	WP_082821129.1	hypothetical protein	7.32943	0.108054	-0.0132848	-0.0241951	-0.0410908	0.65617	0.961478	0.927067	0.865353
1659375	1660064	-	CDS	GEMMAAP_RS06885	NA	WP_026850374.1	Crp/Fnr family transcriptional regulator	5.65857	0.199562	0.0385821	0.186733	0.162206	0.638106	0.934609	0.681326	0.701214
1660426	1661472	+	CDS	GEMMAAP_RS06890	prfA	WP_026850375.1	peptide chain release factor 1	6.71051	0.249289	0.0965041	0.163543	0.244174	0.311126	0.720099	0.545082	0.291811
1661469	1662350	+	CDS	GEMMAAP_RS06895	prmC	WP_053334353.1	peptide chain release factor N(5)-glutamine methyltransferase	8.10882	0.025629	0.0104289	0.086638	-0.0275716	0.945838	0.974643	0.745628	0.917886
1662399	1662749	+	CDS	GEMMAAP_RS06900	NA	WP_026850376.1	YlbF family regulator	7.34218	0.111076	-0.00569214	-0.0188256	0.0882025	0.707018	0.98538	0.950914	0.723904
1662763	1663491	+	CDS	GEMMAAP_RS06905	tmk	WP_053334354.1	dTMP kinase	8.25654	0.0454965	0.0551722	0.0273539	-0.124505	0.858167	0.789266	0.903996	0.46376
1663507	1665156	+	CDS	GEMMAAP_RS06910	NA	WP_075071454.1	S41 family peptidase	8.05376	0.099961	-0.082685	0.0739837	-0.161691	0.6175	0.660998	0.717859	0.307769
1665184	1665861	-	CDS	GEMMAAP_RS06915	NA	WP_082821131.1	outer membrane lipoprotein carrier protein LolA	6.06037	-0.0128138	-0.130428	-0.0204362	-0.0103205	0.981382	0.674997	0.954912	0.977266
1666012	1667037	-	CDS	GEMMAAP_RS06920	aroF	WP_026850378.1	3-deoxy-7-phosphoheptulonate synthase	7.43404	0.0285365	0.0905642	-0.223927	-0.24352	0.949582	0.753404	0.376592	0.302452
1667058	1667816	-	CDS	GEMMAAP_RS06925	NA	WP_026850379.1	ribonuclease Z	7.19601	-0.00401567	0.104441	0.348984	0.275771	0.992901	0.632213	0.0680898	0.148534
1667826	1668860	-	CDS	GEMMAAP_RS06930	NA	WP_145979035.1	hypothetical protein	6.97471	-0.0510709	-0.0781552	0.229963	0.105541	0.870393	0.751795	0.284637	0.64924
1668872	1672444	-	CDS	GEMMAAP_RS06935	smc	WP_026850381.1	chromosome segregation protein SMC	9.20538	0.122516	0.104353	0.183283	0.0635284	0.439024	0.476474	0.167118	0.675057
1672444	1673847	-	CDS	GEMMAAP_RS06940	NA	WP_026850382.1	SPOR domain-containing protein	8.36688	0.118693	0.135344	0.039012	0.0294413	0.540313	0.418259	0.859855	0.882274
1673844	1675349	-	CDS	GEMMAAP_RS06945	NA	WP_026850383.1	SPOR domain-containing protein	9.97397	0.064293	-0.0686658	-0.283878	0.122796	0.775698	0.725606	0.0595301	0.445951
1675459	1678731	-	CDS	GEMMAAP_RS06950	NA	WP_026850384.1	PD40 domain-containing protein	10.2601	0.306753	0.264645	0.141729	0.105213	0.0342922	0.0652157	0.36628	0.495666
1678737	1679117	-	CDS	GEMMAAP_RS06955	rsfS	WP_026850385.1	ribosome silencing factor	8.29054	0.144761	0.167897	0.338677	0.423925	0.512534	0.367462	0.0547294	0.0144396
1679314	1679757	-	CDS	GEMMAAP_RS06960	NA	WP_026850386.1	50S ribosomal protein L9	8.42286	0.299811	0.159991	0.28678	0.330174	0.177941	0.4867	0.188133	0.111771
1679794	1680945	-	CDS	GEMMAAP_RS06965	NA	WP_075071455.1	hypothetical protein	10.3438	0.175323	0.166663	0.490439	0.359054	0.425008	0.408322	0.00574717	0.0443965
1680948	1681169	-	CDS	GEMMAAP_RS06970	NA	WP_026850389.1	30S ribosomal protein S18	8.33042	0.0275871	0.0318886	0.212489	0.272966	0.93284	0.89399	0.242101	0.109405
1681173	1681565	-	CDS	GEMMAAP_RS06975	rpsF	WP_053334356.1	30S ribosomal protein S6	9.44075	0.202429	0.165267	0.311041	0.344948	0.26058	0.344499	0.0530643	0.0302517
1681724	1682425	+	CDS	GEMMAAP_RS06980	NA	WP_075071456.1	SOS response-associated peptidase	6.30848	0.143157	0.363226	-0.184676	0.071911	0.605871	0.0724765	0.47457	0.792638
1682388	1683179	-	CDS	GEMMAAP_RS06985	NA	WP_026850390.1	DUF3108 domain-containing protein	8.10512	-0.0488975	-0.0115019	0.310812	0.161987	0.961741	0.960301	0.0356333	0.289551
1683227	1684321	-	CDS	GEMMAAP_RS06990	ychF	WP_026850391.1	redox-regulated ATPase YchF	8.42055	-0.076864	0.0128142	0.0990177	0.162327	0.709093	0.953649	0.579313	0.288175
1684446	1684820	+	CDS	GEMMAAP_RS06995	NA	WP_026850392.1	four helix bundle protein	5.36745	0.263415	0.229557	0.491845	0.50849	0.5134	0.515668	0.202987	0.164185
1684948	1686687	-	CDS	GEMMAAP_RS07000	NA	WP_053334357.1	M28 family peptidase	8.08587	0.0615369	-0.0727622	0.0498268	-0.0799822	0.800474	0.717449	0.829953	0.674208
1686684	1687961	-	CDS	GEMMAAP_RS07005	NA	WP_158514762.1	glycoside hydrolase	7.454	0.112565	-0.000373092	-0.0560941	-0.0226593	0.623224	0.998614	0.82713	0.926112
1688113	1689723	+	CDS	GEMMAAP_RS07010	NA	WP_053334359.1	M20/M25/M40 family metallo-hydrolase	6.8482	0.107216	0.0940861	0.272217	0.171075	0.657426	0.67302	0.163914	0.380658
1689677	1691638	-	CDS	GEMMAAP_RS07015	NA	WP_026850393.1	HAMP domain-containing protein	7.04278	-0.296264	-0.320173	-0.266894	-0.348403	0.0991722	0.0549546	0.14325	0.0445749
1691635	1692543	-	CDS	GEMMAAP_RS07020	NA	WP_043581354.1	ABC transporter substrate-binding protein	7.42401	0.019372	-0.102582	-0.0905745	-0.0706429	0.963004	0.711142	0.776836	0.800537
1692910	1693296	+	CDS	GEMMAAP_RS07025	NA	WP_026850395.1	hypothetical protein	5.98492	-0.343135	-0.483809	-0.219483	-0.265575	0.264581	0.0667874	0.515346	0.364076
1693331	1693954	-	CDS	GEMMAAP_RS07030	NA	WP_082821135.1	aminoacyl-tRNA hydrolase	6.50241	0.375524	0.170946	0.523842	0.30646	0.189792	0.57752	0.0635824	0.293891
1693997	1694626	-	CDS	GEMMAAP_RS07035	NA	WP_053334360.1	50S ribosomal protein L25/general stress protein Ctc	8.06148	0.373714	0.210546	0.487985	0.397897	0.0295149	0.235255	0.00587989	0.0239958
1694883	1695800	-	CDS	GEMMAAP_RS07040	NA	WP_202969216.1	ribose-phosphate pyrophosphokinase	7.58226	0.166604	0.0836323	0.15014	0.2439	0.425447	0.699265	0.478449	0.185996
1696103	1699306	+	CDS	GEMMAAP_RS07045	NA	WP_053334362.1	carboxypeptidase regulatory-like domain-containing protein	5.61016	0.646448	0.894081	-0.121301	-0.00637394	0.0279148	0.00157929	0.776836	0.990205
1699554	1700474	-	CDS	GEMMAAP_RS07055	NA	WP_202969217.1	ROK family protein	5.39424	-0.469192	-0.417763	-0.465654	-0.427635	0.122522	0.132946	0.134823	0.15288
1700600	1702162	+	CDS	GEMMAAP_RS07060	NA	WP_158514763.1	family 10 glycosylhydrolase	7.45135	0.0852468	0.108825	0.0139319	0.0382636	0.706583	0.553923	0.952745	0.854916
1702294	1703589	-	CDS	GEMMAAP_RS07065	NA	WP_202969203.1	MFS transporter	6.50218	-0.299448	-0.246203	-0.578893	-0.581563	0.319654	0.372165	0.0249448	0.0221526
1703591	1704472	-	CDS	GEMMAAP_RS07070	NA	WP_026850401.1	hypothetical protein	5.57399	-0.381576	-0.274947	-0.269898	-0.0797424	0.328078	0.450376	0.532247	0.865061
1704564	1704992	+	CDS	GEMMAAP_RS07075	NA	WP_026850402.1	acyl-CoA thioesterase	4.58401	-0.139203	0.120376	-0.336704	-0.25725	0.804845	0.789305	0.433944	0.528997
1705015	1705512	-	CDS	GEMMAAP_RS07080	NA	WP_145979037.1	hypothetical protein	4.82716	0.297616	0.110225	0.208262	-0.0742016	0.549491	0.826154	0.697481	0.892577
1705592	1706956	-	CDS	GEMMAAP_RS07085	NA	WP_053334365.1	ankyrin repeat domain-containing protein	7.10536	0.273452	0.411153	0.261077	0.198333	0.209872	0.029853	0.22578	0.346701
1706953	1708368	-	CDS	GEMMAAP_RS07090	NA	WP_082821137.1	serine hydrolase	7.94791	0.543084	0.604585	0.472518	0.566672	0.00186049	0.000540759	0.00726994	0.00146521
1708388	1710382	-	CDS	GEMMAAP_RS07095	NA	WP_026850406.1	TonB-dependent receptor	8.54251	0.695792	0.693238	0.438196	0.54024	8.806e-05	0.000111896	0.0100767	0.00181162
1710574	1711842	-	CDS	GEMMAAP_RS07100	NA	WP_026850407.1	pyridoxal phosphate-dependent aminotransferase	7.66835	-0.0403747	-0.0124312	0.0769837	0.130052	0.887295	0.961478	0.755308	0.492384
1712063	1712956	+	CDS	GEMMAAP_RS07105	NA	WP_026850408.1	sugar phosphate isomerase/epimerase	6.0242	-0.623673	-0.449501	-0.253054	-0.351671	0.0241687	0.0834138	0.435675	0.224625
1712965	1713555	+	CDS	GEMMAAP_RS07110	NA	WP_053334366.1	gluconate 2-dehydrogenase subunit 3 family protein	4.4057	-0.875494	-0.193498	-0.379502	-0.311012	0.0782728	0.732653	0.526556	0.579545
1713562	1715292	+	CDS	GEMMAAP_RS07115	NA	WP_202969204.1	GMC family oxidoreductase	6.109	-0.685882	-0.537163	-0.791524	-0.727707	0.00552906	0.0223743	0.00156684	0.00316789
1715302	1715859	-	CDS	GEMMAAP_RS07120	NA	WP_026850410.1	YdeI/OmpD-associated family protein	4.53352	-0.311815	0.233325	-0.279916	-0.183048	0.6204	0.678443	0.644635	0.750329
1716041	1718707	-	CDS	GEMMAAP_RS07125	NA	WP_026850411.1	prolyl oligopeptidase family serine peptidase	6.53454	-0.270816	-0.0951642	0.0377913	-0.0114074	0.327153	0.749126	0.911989	0.973444
1718801	1719634	+	CDS	GEMMAAP_RS07130	NA	WP_026850412.1	sugar phosphate isomerase/epimerase	6.4274	-0.0908988	-0.0872279	-0.138617	-0.273323	0.809353	0.781373	0.658632	0.280221
1719785	1721377	-	CDS	GEMMAAP_RS07135	NA	WP_026850413.1	SDR family oxidoreductase	7.57602	0.0811405	0.0866204	0.108161	0.321758	0.755983	0.700133	0.655	0.0870966
1721447	1721761	-	CDS	GEMMAAP_RS07140	NA	WP_026850414.1	hypothetical protein	5.74607	-0.0321657	-0.302289	-0.139681	-0.210464	0.956755	0.320163	0.73548	0.52114
1721781	1722269	-	CDS	GEMMAAP_RS07145	NA	WP_026850415.1	hypothetical protein	5.54619	0.0965625	0.0103576	-0.148586	-0.0817963	0.808653	0.979926	0.678744	0.814407
1722286	1723158	+	CDS	GEMMAAP_RS07150	NA	WP_026850416.1	acyl-CoA thioesterase II	6.09217	-0.0436872	-0.146812	-0.302433	-0.354528	0.929406	0.624916	0.2823	0.175988
1723148	1724143	-	CDS	GEMMAAP_RS07155	NA	WP_053334367.1	alpha/beta fold hydrolase	6.99151	-0.24268	0.01542	-0.227596	-0.0901307	0.355834	0.963929	0.377584	0.748386
1724164	1725564	-	CDS	GEMMAAP_RS07160	NA	WP_082821140.1	TldD/PmbA family protein	6.66184	-0.0950507	-0.0655727	-0.0386999	0.089118	0.763197	0.811668	0.899183	0.728994
1725561	1727177	-	CDS	GEMMAAP_RS07165	NA	WP_043581356.1	TldD/PmbA family protein	7.29423	-0.0333305	0.136467	0.0440692	0.177797	0.931401	0.541813	0.8778	0.400127
1727437	1728297	-	CDS	GEMMAAP_RS07170	NA	WP_026850419.1	dienelactone hydrolase family protein	7.03691	0.48637	0.638072	0.713755	0.773049	0.0226966	0.00186469	0.00127627	0.000610852
1728405	1728995	-	CDS	GEMMAAP_RS07175	NA	WP_026850420.1	GNAT family N-acetyltransferase	6.35482	-0.0847659	0.128754	0.529895	0.458917	0.810416	0.637952	0.0334715	0.0637665
1729000	1729989	-	CDS	GEMMAAP_RS07180	NA	WP_026850421.1	threonine/serine dehydratase	6.44451	-0.0239083	-0.00546702	0.16783	0.106679	0.959524	0.987531	0.548864	0.706384
1730181	1731998	+	CDS	GEMMAAP_RS07185	NA	WP_158514764.1	multicopper oxidase domain-containing protein	5.43486	-0.00851315	-0.0233014	-0.233052	-0.164242	0.991324	0.961478	0.549922	0.664591
1732046	1734283	+	CDS	GEMMAAP_RS07190	NA	WP_026850423.1	carbohydrate binding family 9 domain-containing protein	6.29594	0.223469	0.00896925	0.189748	0.285925	0.560682	0.983477	0.608419	0.354349
1734357	1735268	+	CDS	GEMMAAP_RS07195	NA	WP_026850424.1	cyanophycinase	6.08201	-0.0513678	0.0189361	-0.264277	-0.260003	0.909299	0.960301	0.361264	0.335646
1735258	1736178	-	CDS	GEMMAAP_RS07200	NA	WP_053334369.1	hypothetical protein	6.05256	0.179277	0.164541	-0.161056	-0.188394	0.553784	0.538693	0.580515	0.465237
1736215	1737228	-	CDS	GEMMAAP_RS07205	NA	WP_026850425.1	flippase-like domain-containing protein	6.57214	0.0273539	0.0266949	0.0698517	0.00345872	0.950928	0.934229	0.833277	0.992759
1737236	1738243	-	CDS	GEMMAAP_RS07210	NA	WP_026850426.1	Hpt domain-containing protein	7.5765	0.141146	0.212472	0.263246	0.196705	0.521214	0.229172	0.158625	0.285952
1738267	1739007	-	CDS	GEMMAAP_RS07215	NA	WP_026850427.1	pyridoxine 5'-phosphate synthase	7.07634	0.336508	0.340618	0.445926	0.338521	0.0904039	0.0673854	0.0273327	0.0943184
1739123	1739680	+	CDS	GEMMAAP_RS07220	NA	WP_158514765.1	hypothetical protein	7.76786	0.083191	0.13453	-0.0360467	0.0705124	0.736664	0.486855	0.8845	0.735651
1739747	1740157	-	CDS	GEMMAAP_RS07225	mce	WP_026850429.1	methylmalonyl-CoA epimerase	5.64767	0.111329	0.176568	-0.470019	0.0279884	0.795011	0.588152	0.132186	0.945388
1740259	1740582	+	CDS	GEMMAAP_RS07230	trxA	WP_026850430.1	thioredoxin	8.87145	0.462772	0.416078	0.407726	0.458926	0.0051211	0.0100154	0.0141011	0.00603272
1740575	1741504	+	CDS	GEMMAAP_RS07235	rsmI	WP_053334370.1	16S rRNA (cytidine(1402)-2'-O)-methyltransferase	8.87267	0.23589	0.198439	0.0513952	0.13937	0.306092	0.364632	0.860353	0.532583
1741516	1742241	+	CDS	GEMMAAP_RS07240	NA	WP_082821142.1	DUF4159 domain-containing protein	7.46984	0.0447331	-0.0155813	-0.185908	-0.223735	0.953778	0.979926	0.719034	0.612999
1742249	1745893	+	CDS	GEMMAAP_RS20515	NA	WP_026850432.1	hypothetical protein	8.8169	0.241779	0.0447931	0.251882	-0.112792	0.131633	0.822735	0.0918812	0.478546
1745970	1747643	+	CDS	GEMMAAP_RS07250	NA	WP_145979040.1	hypothetical protein	7.2744	-0.00505803	-0.0832307	0.176179	0.0101345	0.991575	0.745039	0.445702	0.972436
1747679	1748944	+	CDS	GEMMAAP_RS07255	NA	WP_053334371.1	hypothetical protein	7.63161	0.246445	0.064165	-0.141411	-0.21511	0.500798	0.871965	0.711748	0.488449
1748966	1751503	+	CDS	GEMMAAP_RS07260	NA	WP_053334372.1	hypothetical protein	6.86872	0.283471	0.295464	0.0468797	-0.170199	0.398176	0.318571	0.906492	0.593777
1751578	1752192	+	CDS	GEMMAAP_RS07265	NA	WP_043581357.1	fumarylacetoacetate hydrolase family protein	7.48666	-0.202285	-0.532979	-0.0642953	-0.151585	0.367817	0.0038379	0.810074	0.44771
1752238	1753293	+	CDS	GEMMAAP_RS07270	NA	WP_145979041.1	hypothetical protein	9.92135	-0.0411875	-0.0591786	0.0114568	-0.106308	0.851715	0.885946	0.952745	0.458039
1753316	1754779	-	CDS	GEMMAAP_RS07275	NA	WP_026850436.1	glutamate--tRNA ligase	8.22467	0.016284	0.00198234	0.00191995	-0.0266628	0.957226	0.993071	0.99334	0.896037
1755249	1755752	+	CDS	GEMMAAP_RS07285	dps	WP_026850437.1	DNA starvation/stationary phase protection protein Dps	4.69705	0.0319808	-0.129742	-0.363245	-0.362845	0.962878	0.776791	0.460439	0.414232
1755789	1756832	-	CDS	GEMMAAP_RS07290	NA	WP_075071457.1	hypothetical protein	8.57286	-0.070924	-0.372028	-0.467013	-0.448374	0.957197	0.641691	0.57301	0.559286
1756998	1757501	-	CDS	GEMMAAP_RS07300	NA	WP_026850438.1	GAF domain-containing protein	8.12185	-0.162406	-0.502671	-0.144629	-0.233489	0.497392	0.00598037	0.528127	0.234001
1757663	1759168	+	CDS	GEMMAAP_RS07305	NA	NA	NAD(P)/FAD-dependent oxidoreductase	6.15443	0.112677	-0.189076	-0.270726	-0.153528	0.741083	0.472055	0.326806	0.58837
1759161	1759979	+	CDS	GEMMAAP_RS07310	NA	WP_026850440.1	SDR family NAD(P)-dependent oxidoreductase	5.26953	-0.127389	-0.385807	-0.333313	-0.37466	0.823746	0.318774	0.456518	0.347796
1759976	1760926	+	CDS	GEMMAAP_RS07315	NA	WP_043581358.1	alpha/beta hydrolase	5.6626	0.0160534	-0.147511	-0.156526	-0.268006	0.980478	0.699265	0.719034	0.438178
1760959	1761969	+	CDS	GEMMAAP_RS07320	NA	WP_026850442.1	DUF1611 domain-containing protein	7.31279	-0.0327552	-0.102537	-0.118451	0.0108559	0.921005	0.624916	0.593684	0.967819
1762002	1762751	+	CDS	GEMMAAP_RS07325	NA	WP_026850443.1	Bax inhibitor-1/YccA family protein	8.40521	-0.079482	-0.0854827	-0.0255092	0.0208382	0.711283	0.641344	0.906548	0.921463
1762874	1764085	-	CDS	GEMMAAP_RS07330	NA	WP_145979043.1	amidohydrolase family protein	8.6749	0.0636806	0.228659	0.127292	0.132823	0.832397	0.254561	0.573176	0.517708
1764098	1766428	-	CDS	GEMMAAP_RS07335	NA	WP_158514766.1	DUF2723 domain-containing protein	8.95314	0.102319	0.139303	-0.0820506	-0.0928489	0.636806	0.445583	0.703325	0.621201
1766646	1767896	+	CDS	GEMMAAP_RS07340	NA	WP_026850445.1	aminotransferase class V-fold PLP-dependent enzyme	7.15496	0.0254762	0.0188471	0.0575324	0.189626	0.945244	0.948737	0.840351	0.348393
1767903	1768166	+	CDS	GEMMAAP_RS07345	NA	WP_053334377.1	hypothetical protein	5.64295	-0.187514	0.015821	0.0120268	0.0537017	0.622233	0.973399	0.978142	0.896644
1768269	1769798	-	CDS	GEMMAAP_RS07350	purH	WP_026850446.1	bifunctional phosphoribosylaminoimidazolecarboxamide formyltransferase/IMP cyclohydrolase	7.6852	0.0156078	0.0878718	-0.0858755	-0.129689	0.962878	0.686099	0.711748	0.488848
1769899	1770663	-	CDS	GEMMAAP_RS07355	purN	WP_053334378.1	phosphoribosylglycinamide formyltransferase	6.69952	0.0135381	0.0637146	0.162028	0.0511014	0.97675	0.828837	0.561823	0.866257
1770660	1771301	-	CDS	GEMMAAP_RS07360	NA	WP_053334379.1	HAD-IIIA family hydrolase	7.08162	0.0271957	0.0262073	0.247962	0.175535	0.935443	0.919037	0.191781	0.348365
1771291	1772676	-	CDS	GEMMAAP_RS07365	NA	WP_145979044.1	Ig-like domain-containing protein	8.30528	0.0755799	0.211594	0.153014	0.133097	0.720351	0.154596	0.355356	0.399958
1772687	1775434	-	CDS	GEMMAAP_RS07370	NA	WP_026850449.1	valine--tRNA ligase	9.40731	0.169323	0.272447	0.0616561	0.104106	0.292646	0.0523646	0.75461	0.494828
1775578	1776117	-	CDS	GEMMAAP_RS07375	NA	WP_158514767.1	BON domain-containing protein	7.39601	0.0569283	0.196503	0.149617	0.180387	0.83	0.261076	0.453657	0.313042
1776379	1778358	+	CDS	GEMMAAP_RS07380	thrS	WP_026850451.1	threonine--tRNA ligase	8.99233	0.204104	0.207218	0.110136	0.119937	0.233062	0.190008	0.544663	0.463494
1778355	1779602	+	CDS	GEMMAAP_RS07385	NA	WP_026850452.1	sensor domain-containing diguanylate cyclase	8.41397	0.118496	0.210612	0.0758351	0.0376873	0.531381	0.157712	0.771771	0.843265
1779620	1781113	-	CDS	GEMMAAP_RS07390	NA	WP_026850453.1	carboxypeptidase regulatory-like domain-containing protein	8.23594	0.268557	0.232125	0.111968	0.0930955	0.123778	0.164821	0.572998	0.6228
1781319	1782527	+	CDS	GEMMAAP_RS07395	NA	WP_026850454.1	acetyl-CoA C-acetyltransferase	7.87971	-0.150732	-0.0197321	-0.107852	0.0529606	0.497714	0.939854	0.632975	0.814407
1782544	1783428	+	CDS	GEMMAAP_RS07400	NA	WP_053334380.1	CPBP family intramembrane metalloprotease	7.54543	-0.428134	-0.168273	-0.237549	-0.0950918	0.0425263	0.465701	0.313508	0.713386
1783435	1784298	+	CDS	GEMMAAP_RS07405	NA	WP_026850455.1	3-hydroxybutyryl-CoA dehydrogenase	6.67557	0.0815388	0.174764	-0.482685	-0.0804578	0.82507	0.511078	0.0530643	0.791431
1784302	1785486	+	CDS	GEMMAAP_RS07410	NA	WP_026850456.1	acyl-CoA dehydrogenase	7.12635	0.11779	0.337939	-0.104058	0.122044	0.661854	0.0810753	0.712321	0.613326
1785503	1786579	+	CDS	GEMMAAP_RS07415	NA	WP_026850457.1	Glu/Leu/Phe/Val dehydrogenase	6.93238	0.0563501	0.150261	-0.00797542	0.154157	0.851715	0.467329	0.978058	0.466646
1786640	1787134	+	CDS	GEMMAAP_RS07420	rpiB	WP_026850458.1	ribose 5-phosphate isomerase B	7.08312	-0.106018	0.0162464	-0.0714484	-0.123356	0.702265	0.957455	0.806833	0.590058
1787194	1788429	+	CDS	GEMMAAP_RS07425	NA	WP_043581528.1	serine hydroxymethyltransferase	8.1413	0.289662	0.322873	0.286574	0.253025	0.101845	0.0524362	0.111397	0.150467
1788581	1788994	+	CDS	GEMMAAP_RS07430	NA	WP_145979046.1	hypothetical protein	8.31007	-0.0623998	-0.0551835	0.0540895	0.0355701	0.782076	0.776943	0.805591	0.857132
1789025	1790659	+	CDS	GEMMAAP_RS07435	NA	WP_053334382.1	bifunctional ADP-dependent NAD(P)H-hydrate dehydratase/NAD(P)H-hydrate epimerase	8.40939	-0.0198338	0.183683	0.0426918	0.0950376	0.948682	0.262786	0.850366	0.592677
1790685	1792358	+	CDS	GEMMAAP_RS07440	NA	WP_026850460.1	hypothetical protein	6.85593	-0.261106	-0.0807314	0.0716376	0.0516533	0.186274	0.719858	0.785356	0.825571
1792375	1793370	+	CDS	GEMMAAP_RS07445	thiL	WP_053334383.1	thiamine-phosphate kinase	6.61675	-0.19097	-0.0712092	-0.321767	-0.106822	0.487208	0.795322	0.163079	0.679893
1793403	1794188	+	CDS	GEMMAAP_RS07450	NA	WP_053334384.1	1-acyl-sn-glycerol-3-phosphate acyltransferase	7.4419	0.184894	0.260642	-0.0812112	-0.0138793	0.454259	0.196652	0.77776	0.962878
1794288	1795568	+	CDS	GEMMAAP_RS07455	eno	WP_026850461.1	phosphopyruvate hydratase	8.55734	0.0303453	0.116666	0.115099	0.117951	0.916283	0.509941	0.528586	0.47476
1795580	1795939	+	CDS	GEMMAAP_RS07460	NA	WP_026850462.1	septum formation initiator family protein	7.72379	-0.0857654	-0.0802377	0.0258518	0.0828759	0.749694	0.733422	0.92287	0.712431
1796568	1796813	+	CDS	GEMMAAP_RS07475	NA	WP_026850463.1	hypothetical protein	9.75632	0.157611	0.133547	0.205777	0.316732	0.532058	0.570115	0.338484	0.107922
1796913	1797503	-	CDS	GEMMAAP_RS07480	NA	WP_053334385.1	DUF2911 domain-containing protein	7.42733	-0.0518065	-0.0606445	0.246308	0.23066	0.855361	0.789305	0.202299	0.215769
1797581	1799248	-	CDS	GEMMAAP_RS07485	NA	WP_026850464.1	S8 family serine peptidase	8.10622	0.271929	0.0651649	0.0916705	0.0650846	0.111614	0.757393	0.653519	0.735548
1799385	1800161	+	CDS	GEMMAAP_RS07490	NA	WP_026850465.1	class I SAM-dependent methyltransferase	5.95681	-0.205384	-0.373711	0.411303	-0.0699677	0.617772	0.244906	0.223506	0.867789
1800158	1801312	+	CDS	GEMMAAP_RS07495	NA	WP_145979047.1	carboxypeptidase regulatory-like domain-containing protein	5.53943	-0.0837711	-0.177185	-0.0976697	-0.250965	0.843769	0.561519	0.804197	0.370618
1801340	1802893	-	CDS	GEMMAAP_RS07500	NA	WP_053334386.1	deoxyribodipyrimidine photo-lyase	6.63391	0.270276	-0.150237	0.0787889	0.119169	0.592498	0.758937	0.887746	0.807778
1802836	1803561	-	CDS	GEMMAAP_RS07505	NA	WP_026850467.1	hypothetical protein	6.10556	0.209071	-0.167288	0.0534847	0.332185	0.808653	0.819632	0.950914	0.621856
1803627	1804091	-	CDS	GEMMAAP_RS07510	NA	WP_043581366.1	Rrf2 family transcriptional regulator	6.59185	-0.273913	-0.191663	-0.194883	-0.182131	0.650639	0.734133	0.748013	0.726749
1804240	1804938	+	CDS	GEMMAAP_RS07515	NA	WP_158514768.1	energy transducer TonB	7.41826	0.176776	0.104747	0.0597178	-0.00837456	0.463024	0.661003	0.833277	0.976116
1805234	1807072	+	CDS	GEMMAAP_RS07520	NA	WP_145979049.1	amidase	7.23058	-0.0813254	-0.226471	0.0551854	-0.0787244	0.852072	0.18514	0.866567	0.711976
1807215	1807862	+	CDS	GEMMAAP_RS07525	NA	WP_026850470.1	DUF1707 and DUF2154 domain-containing protein	4.81517	-0.038509	-0.29268	0.510249	0.243849	0.957197	0.441312	0.194641	0.562058
1807972	1809681	+	CDS	GEMMAAP_RS07530	ilvD	WP_026850471.1	dihydroxy-acid dehydratase	6.28055	-0.307268	-0.215092	-0.185852	-0.146306	0.187499	0.340237	0.471059	0.549624
1810129	1810365	+	CDS	GEMMAAP_RS07535	NA	WP_026850472.1	hypothetical protein	3.65484	-0.49714	-0.193649	-0.162004	-0.182647	0.463024	0.768129	0.835626	0.785264
1811347	1814646	-	CDS	GEMMAAP_RS07540	NA	WP_053334388.1	exo-alpha-sialidase	7.25117	-0.132626	-0.177132	-0.375625	-0.424386	0.622233	0.426078	0.0682045	0.0347015
1814726	1817026	+	CDS	GEMMAAP_RS07545	NA	WP_026850473.1	S9 family peptidase	7.70964	-0.215033	-0.167952	-0.0798712	-0.167968	0.28482	0.372101	0.740373	0.353574
1817240	1817638	-	CDS	GEMMAAP_RS07550	NA	WP_026850474.1	hypothetical protein	6.04511	-0.268917	-0.574705	-0.447821	-0.556475	0.507123	0.0629359	0.177972	0.0775717
1817855	1818796	+	CDS	GEMMAAP_RS07555	NA	WP_026850475.1	hypothetical protein	7.57637	-0.0840426	-0.179599	-0.422718	-0.275168	0.71745	0.294887	0.00943273	0.0905705
1818747	1819151	-	CDS	GEMMAAP_RS20295	NA	WP_145979050.1	hypothetical protein	7.40297	-0.0519591	-0.21095	-0.14033	-0.257545	0.858857	0.265762	0.528765	0.17145
1819576	1820517	+	CDS	GEMMAAP_RS07560	NA	WP_026850476.1	glutathione synthase	7.42292	-0.217074	-0.118268	-0.238138	-0.181952	0.358042	0.624916	0.291262	0.403282
1820520	1821890	+	CDS	GEMMAAP_RS07565	NA	WP_026850477.1	circularly permuted type 2 ATP-grasp protein	7.75031	-0.32918	-0.16664	-0.384084	-0.205553	0.0765906	0.388519	0.0369762	0.274431
1821890	1822687	+	CDS	GEMMAAP_RS07570	NA	WP_053334389.1	gamma-glutamyl-gamma-aminobutyrate hydrolase family protein	7.59785	-0.240918	-0.178769	-0.247334	-0.214174	0.23574	0.360522	0.213468	0.267062
1822688	1823905	+	CDS	GEMMAAP_RS07575	NA	WP_026850478.1	carboxylate-amine ligase	8.26013	-0.161332	-0.14306	-0.0232073	0.093178	0.33297	0.359726	0.912995	0.575237
1823931	1824698	-	CDS	GEMMAAP_RS07580	NA	WP_082821550.1	SDR family oxidoreductase	4.47694	-0.349427	-0.655124	0.31031	0.210658	0.440602	0.0647577	0.543915	0.675057
1824799	1825911	+	CDS	GEMMAAP_RS07585	NA	WP_158514769.1	HmuY family protein	7.82336	0.105276	-1.72039	0.163926	-0.540911	0.774093	1.63191e-07	0.575903	0.0300753
1825925	1828099	+	CDS	GEMMAAP_RS07590	NA	WP_158514770.1	TonB-dependent receptor	8.43118	-0.0863974	-2.12777	0.561506	-0.274543	0.736165	6.54444e-14	0.00147007	0.123901
1828224	1830029	-	CDS	GEMMAAP_RS07595	NA	WP_053334391.1	DUF3536 domain-containing protein	8.21546	-0.136274	-0.0077353	-0.0141328	0.0616941	0.530761	0.977936	0.953861	0.767078
1830026	1831540	-	CDS	GEMMAAP_RS07600	NA	WP_158514771.1	glycogen synthase	8.04001	0.0116325	-0.055463	0.0118431	0.027742	0.969694	0.785441	0.958281	0.89825
1831653	1833827	-	CDS	GEMMAAP_RS07605	glgP	WP_043581367.1	alpha-glucan family phosphorylase	9.09047	0.0473214	0.15894	-0.0560382	0.108743	0.859219	0.38978	0.818193	0.570225
1833993	1836533	+	CDS	GEMMAAP_RS07610	thrA	WP_026850483.1	bifunctional aspartate kinase/homoserine dehydrogenase I	8.56868	0.0404611	0.0627578	0.0285365	0.125469	0.851715	0.711142	0.881932	0.370618
1836536	1837888	+	CDS	GEMMAAP_RS07615	NA	WP_026850484.1	threonine synthase	7.60254	0.0290446	0.134409	0.195471	0.133828	0.942266	0.556257	0.384548	0.551339
1837885	1838622	+	CDS	GEMMAAP_RS07620	NA	WP_026850485.1	SDR family NAD(P)-dependent oxidoreductase	6.75138	-0.112216	-0.0418966	-0.0634723	-0.03577	0.690632	0.882611	0.834181	0.901602
1838779	1840047	+	CDS	GEMMAAP_RS07625	NA	WP_026850486.1	DUF4403 family protein	6.28976	-0.100884	-0.0305867	0.0394059	0.213517	0.750846	0.926168	0.991406	0.350277
1840035	1840979	+	CDS	GEMMAAP_RS07630	NA	WP_082821154.1	M28 family peptidase	6.25182	0.107381	-0.103499	0.0831455	-0.0133558	0.74082	0.713638	0.824219	0.969062
1841052	1844351	+	CDS	GEMMAAP_RS07635	NA	WP_026850488.1	S41 family peptidase	6.98807	-0.302339	-0.33419	-0.530242	-0.536706	0.126366	0.0651147	0.00475486	0.0038145
1844941	1847229	+	CDS	GEMMAAP_RS07640	NA	WP_158514772.1	protein kinase	8.69125	0.00221136	-0.104374	-0.244063	-0.170467	0.995333	0.68122	0.268305	0.440153
1847262	1849472	+	CDS	GEMMAAP_RS07645	NA	WP_082821156.1	S9 family peptidase	6.9035	-0.0841988	-0.174972	-0.170645	-0.159314	0.73249	0.342447	0.382988	0.384161
1849786	1850355	-	CDS	GEMMAAP_RS07650	NA	WP_202969218.1	hypothetical protein	5.73502	-0.591175	-0.559613	-0.345426	-0.355428	0.0302856	0.0291075	0.24728	0.205961
1850473	1852869	-	CDS	GEMMAAP_RS07655	NA	WP_026850492.1	penicillin acylase family protein	6.4766	-0.0397208	-0.173911	-0.398118	-0.218805	0.925916	0.480619	0.0823902	0.344244
1852878	1853891	-	CDS	GEMMAAP_RS07660	NA	WP_043581369.1	nitronate monooxygenase	6.22749	-0.252658	-0.297793	-0.197588	-0.391707	0.445373	0.290044	0.545082	0.155367
1853895	1854383	-	CDS	GEMMAAP_RS07665	NA	WP_075071459.1	DUF4442 domain-containing protein	5.24609	-0.0261644	-0.0340715	-0.314725	-0.324342	0.969694	0.949268	0.455001	0.394314
1854675	1855874	+	CDS	GEMMAAP_RS07670	NA	WP_026850494.1	glycosyltransferase	9.74565	0.301509	0.394956	0.613997	0.647168	0.0935784	0.0205777	0.000539938	0.000381165
1855960	1856427	+	CDS	GEMMAAP_RS07675	NA	WP_053334396.1	Rrf2 family transcriptional regulator	7.96253	0.307856	0.0784592	0.174264	0.230779	0.0890399	0.72323	0.386467	0.209481
1856472	1856993	-	CDS	GEMMAAP_RS07680	NA	WP_026850495.1	type 1 glutamine amidotransferase	6.09133	0.00163839	0.175427	0.0884962	-0.0069359	0.997723	0.573464	0.828977	0.989343
1857235	1857645	+	CDS	GEMMAAP_RS07685	NA	WP_053334397.1	P-II family nitrogen regulator	7.8717	0.460405	0.437202	0.552343	0.673484	0.00272854	0.00339743	0.000711323	0.000102071
1857645	1859021	+	CDS	GEMMAAP_RS07690	NA	WP_082821158.1	ammonium transporter	9.37302	0.345528	0.413671	0.307611	0.248516	0.03358	0.00879411	0.0554789	0.123083
1859510	1860871	+	CDS	GEMMAAP_RS07695	tilS	WP_026850496.1	tRNA lysidine(34) synthetase TilS	9.29325	0.0957104	0.00393831	0.188225	0.0468494	0.649893	0.987509	0.251201	0.80857
1860900	1861424	+	CDS	GEMMAAP_RS07700	hpt	WP_043581560.1	hypoxanthine phosphoribosyltransferase	9.67193	0.306558	0.268316	0.181062	0.211461	0.158835	0.196186	0.425127	0.313368
1861449	1863422	+	CDS	GEMMAAP_RS07705	ftsH	WP_026850498.1	ATP-dependent zinc metalloprotease FtsH	11.133	0.317079	0.319694	0.193808	0.137377	0.0273116	0.023211	0.18805	0.348365
1863459	1865267	+	CDS	GEMMAAP_RS07710	NA	WP_026850499.1	DUF2723 domain-containing protein	8.92391	0.243985	0.283739	0.52595	0.42877	0.180268	0.0860194	0.00173129	0.0101579
1865279	1865986	+	CDS	GEMMAAP_RS07715	NA	WP_053334398.1	YggS family pyridoxal phosphate-dependent enzyme	8.28639	0.221777	0.113414	0.0993003	-0.0592685	0.197332	0.531143	0.615263	0.762595
1866004	1866621	+	CDS	GEMMAAP_RS07720	NA	WP_026850501.1	DivIVA domain-containing protein	7.72313	0.0146384	0.0365902	0.0793442	0.0942205	0.966154	0.884568	0.759349	0.661857
1866714	1867532	+	CDS	GEMMAAP_RS07725	NA	WP_026850502.1	purine-nucleoside phosphorylase	8.43283	0.0276062	0.0418674	0.134667	0.0615326	0.91925	0.826828	0.411028	0.728675
1867562	1870855	+	CDS	GEMMAAP_RS07730	NA	WP_145979051.1	isoleucine--tRNA ligase	9.609	0.185088	0.107147	0.310512	0.101661	0.209872	0.481582	0.0170875	0.475765
1870855	1871292	+	CDS	GEMMAAP_RS07735	NA	WP_053334400.1	TraR/DksA C4-type zinc finger protein	8.27897	0.24987	0.11544	0.244238	0.071688	0.224729	0.602497	0.216937	0.755233
1871294	1871833	+	CDS	GEMMAAP_RS07740	lspA	WP_053334401.1	signal peptidase II	7.62441	0.231107	0.12078	0.368226	0.192762	0.215036	0.531927	0.0355664	0.287157
1871847	1872431	+	CDS	GEMMAAP_RS07745	lspA	WP_053334402.1	signal peptidase II	6.96331	0.235139	0.228614	0.321976	0.0906495	0.329976	0.300632	0.15366	0.728994
1872428	1873447	+	CDS	GEMMAAP_RS07750	NA	WP_075071460.1	RluA family pseudouridine synthase	7.85531	0.00580273	-0.0601084	0.150073	0.11046	0.987101	0.781373	0.438806	0.561721
1873383	1873853	+	CDS	GEMMAAP_RS07755	NA	WP_075071461.1	chemotaxis protein CheW	6.14714	0.105154	-0.0637267	0.513177	0.373692	0.771268	0.846155	0.0507225	0.155696
1873850	1874215	+	CDS	GEMMAAP_RS07760	NA	WP_026850504.1	response regulator	3.46381	0.405513	0.435461	0.274754	-0.208591	0.58595	0.469104	0.735183	0.782206
1874227	1876200	+	CDS	GEMMAAP_RS07765	NA	WP_026850505.1	chemotaxis protein CheA	4.30971	-0.099498	-0.512637	-0.0699705	-0.695409	0.900782	0.281126	0.915706	0.139327
1876190	1876942	+	CDS	GEMMAAP_RS07770	NA	WP_158514773.1	chemotaxis protein CheC	2.78443	-0.665846	-0.232592	0.0874512	0.154736	0.331139	0.731416	0.925474	0.853804
1876962	1879643	+	CDS	GEMMAAP_RS07775	NA	WP_026850507.1	tetratricopeptide repeat protein	3.79929	-0.0755683	-0.441515	-0.111953	-0.00554971	0.938158	0.397417	0.880857	0.994026
1879654	1880778	+	CDS	GEMMAAP_RS07780	NA	WP_026850508.1	DUF4388 domain-containing protein	4.34672	0.548668	0.267619	-0.375728	-0.0231381	0.181027	0.526999	0.402582	0.96783
1880861	1881574	+	CDS	GEMMAAP_RS07785	NA	WP_053334405.1	GTPase domain-containing protein	5.48647	0.287423	0.132036	0.282127	0.156895	0.417507	0.717596	0.409466	0.66019
1881571	1883310	+	CDS	GEMMAAP_RS07790	NA	WP_053334406.1	ATP-binding protein	5.04409	-0.0572075	0.291818	0.23381	0.0219332	0.935272	0.445583	0.617662	0.968582
1883310	1885073	+	CDS	GEMMAAP_RS07795	NA	WP_026850509.1	DUF4388 domain-containing protein	4.78059	-0.0404339	-0.160928	-0.0235643	-0.230591	0.969694	0.68122	0.962657	0.532008
1885070	1885552	+	CDS	GEMMAAP_RS07800	NA	WP_026850510.1	chemotaxis protein CheD	3.70345	0.303701	-0.392931	0.571215	0.618408	0.640541	0.476474	0.355333	0.279617
1885605	1886675	+	CDS	GEMMAAP_RS07805	cheB	WP_026850511.1	chemotaxis-specific protein-glutamate methyltransferase CheB	4.69953	-0.345245	-0.414898	0.26204	0.0849001	0.550329	0.37993	0.658632	0.891172
1886686	1887168	+	CDS	GEMMAAP_RS07810	NA	WP_026850512.1	chemotaxis protein CheW	3.8316	-0.552797	-0.264144	0.00984292	-0.236245	0.356131	0.655074	0.991406	0.717301
1887165	1888124	+	CDS	GEMMAAP_RS07815	NA	WP_145979052.1	tetratricopeptide repeat protein	6.33407	0.126789	-0.181503	0.185714	-0.184999	0.804112	0.653896	0.648575	0.619812
1888142	1889101	+	CDS	GEMMAAP_RS07820	NA	WP_026850514.1	hypothetical protein	7.82489	0.117361	-0.0926765	0.0323553	-0.331895	0.542655	0.604803	0.875879	0.023327
1889147	1889317	+	CDS	GEMMAAP_RS20520	NA	WP_158514774.1	hypothetical protein	7.36753	0.344977	0.0750382	-0.211774	0.000321946	0.0720359	0.752343	0.315081	0.999732
1889699	1891399	+	CDS	GEMMAAP_RS07830	NA	WP_158514775.1	hypothetical protein	10.5971	-0.00091635	0.00686068	0.0701935	0.0916059	0.997723	0.979926	0.753486	0.620675
1891660	1892610	+	CDS	GEMMAAP_RS07835	rsmH	WP_202969205.1	16S rRNA (cytosine(1402)-N(4))-methyltransferase RsmH	8.34318	0.0626894	0.166371	-0.290754	-0.276699	0.945323	0.785441	0.632975	0.618841
1892610	1892963	+	CDS	GEMMAAP_RS07840	NA	WP_026850517.1	hypothetical protein	6.68693	0.0593508	-0.00669239	0.179888	-0.0313364	0.859219	0.98233	0.466735	0.91648
1892960	1895059	+	CDS	GEMMAAP_RS07845	NA	WP_026850518.1	PASTA domain-containing protein	8.2385	-0.0773293	-0.0685783	-0.00477168	0.0314954	0.750575	0.75004	0.983847	0.885761
1895109	1896647	+	CDS	GEMMAAP_RS07850	NA	WP_158514776.1	UDP-N-acetylmuramoyl-L-alanyl-D-glutamate--2%2C6-diaminopimelate ligase	7.64361	0.0542614	0.181079	-0.0392669	0.0165243	0.847727	0.334241	0.875267	0.946389
1896644	1898053	+	CDS	GEMMAAP_RS07855	murF	WP_053334409.1	UDP-N-acetylmuramoyl-tripeptide--D-alanyl-D-alanine ligase	7.4784	-0.160095	0.0640893	0.0295546	-0.036945	0.512739	0.792097	0.913982	0.882274
1898063	1899205	+	CDS	GEMMAAP_RS07860	NA	WP_026850519.1	phospho-N-acetylmuramoyl-pentapeptide-transferase	7.5193	-0.119412	0.055135	-0.149537	0.0724131	0.60682	0.807996	0.46854	0.734462
1899216	1900649	+	CDS	GEMMAAP_RS07865	murD	WP_026850520.1	UDP-N-acetylmuramoyl-L-alanine--D-glutamate ligase	6.82663	0.206971	0.117112	-0.198049	-0.121792	0.440602	0.661736	0.411028	0.620675
1900646	1901887	+	CDS	GEMMAAP_RS07870	NA	WP_026850521.1	FtsW/RodA/SpoVE family cell cycle protein	7.07327	-0.267858	0.00663494	0.0736079	-0.00797454	0.201661	0.980521	0.788745	0.976888
1901898	1902998	+	CDS	GEMMAAP_RS07875	NA	WP_026850522.1	UDP-N-acetylglucosamine--N-acetylmuramyl-(pentapeptide) pyrophosphoryl-undecaprenol N-acetylglucosamine transferase	6.39016	-0.20931	-0.20343	-0.069579	-0.197419	0.414929	0.362022	0.814581	0.358356
1903062	1904510	+	CDS	GEMMAAP_RS07880	murC	WP_075071462.1	UDP-N-acetylmuramate--L-alanine ligase	8.25703	0.126689	0.124931	-0.0444374	0.065022	0.47889	0.426097	0.830974	0.708979
1904516	1905280	+	CDS	GEMMAAP_RS07885	NA	WP_026850524.1	FtsQ-type POTRA domain-containing protein	7.65041	-0.180117	0.337645	-0.123934	-0.0399173	0.658459	0.294887	0.776836	0.925692
1905277	1906533	+	CDS	GEMMAAP_RS07890	ftsA	WP_026850525.1	cell division protein FtsA	8.96129	0.0373656	0.222631	0.169581	0.104369	0.91925	0.288328	0.440226	0.642837
1906664	1909552	+	CDS	GEMMAAP_RS07895	NA	WP_053334410.1	hypothetical protein	7.80669	0.115659	-0.0985995	0.191635	0.16165	0.539768	0.569193	0.22578	0.294198
1910099	1911358	+	CDS	GEMMAAP_RS07900	ftsZ	WP_026850526.1	cell division protein FtsZ	10.659	0.0542444	0.137489	0.0637321	0.254291	0.82507	0.44069	0.772648	0.104682
1911355	1912626	+	CDS	GEMMAAP_RS07905	NA	WP_053334411.1	M23 family metallopeptidase	10.0571	-0.000152463	0.0722111	-0.0314869	0.0921643	0.999683	0.712703	0.883021	0.59536
1912775	1914655	+	CDS	GEMMAAP_RS07910	NA	WP_026850527.1	hypothetical protein	7.80502	-0.158656	-0.0624567	0.0601192	0.0523017	0.43021	0.769545	0.808279	0.805273
1914693	1915622	+	CDS	GEMMAAP_RS07915	ftsY	WP_026850528.1	signal recognition particle-docking protein FtsY	6.98453	-0.0131637	0.123784	0.167205	0.226338	0.975218	0.618759	0.526556	0.321941
1915619	1917748	+	CDS	GEMMAAP_RS07920	recG	WP_053334412.1	ATP-dependent DNA helicase RecG	6.55616	0.0388489	-0.000573269	0.286784	0.0995481	0.928664	0.998205	0.242101	0.719753
1918004	1920091	+	CDS	GEMMAAP_RS07925	NA	WP_053334413.1	response regulator	7.5553	-0.387354	-0.265705	-0.336446	-0.255762	0.0917368	0.238867	0.134048	0.245979
1920209	1921510	+	CDS	GEMMAAP_RS07930	asnS	WP_053334414.1	asparagine--tRNA ligase	7.69386	0.0906857	-0.0262969	0.0966747	0.080627	0.723285	0.921758	0.687129	0.717755
1921649	1922452	-	CDS	GEMMAAP_RS07935	mazG	WP_075071463.1	nucleoside triphosphate pyrophosphohydrolase	6.33713	-0.0786416	-0.0861892	0.329503	0.172323	0.842597	0.785441	0.234962	0.552486
1922492	1923667	+	CDS	GEMMAAP_RS07940	alr	WP_026850531.1	alanine racemase	7.43687	0.239871	0.0727342	0.178335	-0.0493114	0.241793	0.758937	0.380813	0.834233
1923680	1924891	+	CDS	GEMMAAP_RS07945	NA	WP_053334415.1	phosphopentomutase	9.04218	0.139794	0.132293	0.193483	0.065935	0.421434	0.402163	0.189831	0.792875
1924888	1925301	+	CDS	GEMMAAP_RS07950	cdd	WP_202969206.1	cytidine deaminase	7.37296	0.108882	0.0489595	0.106261	0.0744971	0.693654	0.856479	0.68721	0.765122
1925294	1926583	+	CDS	GEMMAAP_RS07955	NA	WP_026850534.1	hypothetical protein	8.78052	0.0669993	0.0653258	-0.138673	-0.12174	0.803277	0.775988	0.498826	0.524889
1926580	1927758	+	CDS	GEMMAAP_RS07960	NA	WP_043581372.1	hypothetical protein	8.29389	0.109365	0.0188696	-0.0306071	-0.0702128	0.613373	0.938873	0.89333	0.7209
1927771	1929162	+	CDS	GEMMAAP_RS07965	miaB	WP_053334416.1	tRNA (N6-isopentenyl adenosine(37)-C2)-methylthiotransferase MiaB	8.5878	0.0335938	0.050736	0.132223	0.0286577	0.916283	0.790915	0.41871	0.953528
1929268	1931604	+	CDS	GEMMAAP_RS07970	NA	WP_026850537.1	DNA internalization-related competence protein ComEC/Rec2	5.62578	-0.0795592	0.106595	0.252657	-0.0253398	0.855572	0.752343	0.407047	0.947794
1931789	1932868	+	CDS	GEMMAAP_RS07975	fbp	WP_026850538.1	class 1 fructose-bisphosphatase	8.91295	0.132518	-0.00703284	0.114163	0.0363377	0.515626	0.979581	0.545326	0.862581
1932949	1933542	-	CDS	GEMMAAP_RS07980	NA	WP_026850539.1	hypothetical protein	3.12748	0.204524	-0.00042853	1.16784	1.10083	0.823746	0.9999	0.156116	0.166381
1933678	1935273	+	CDS	GEMMAAP_RS07985	NA	WP_053334417.1	methylmalonyl-CoA mutase family protein	7.75209	0.0221466	0.0239154	0.241823	0.283185	0.945077	0.921885	0.168196	0.0905705
1935280	1936446	+	CDS	GEMMAAP_RS07990	tyrA	WP_026850540.1	bifunctional chorismate mutase/prephenate dehydrogenase	7.53752	0.0531853	0.21333	-0.0166703	-0.0749642	0.957226	0.18514	0.978142	0.706384
1936491	1936889	+	CDS	GEMMAAP_RS07995	NA	WP_026850541.1	hypothetical protein	8.36219	0.291244	0.316643	0.29927	0.421458	0.0647646	0.0348119	0.0604013	0.00738115
1936930	1937376	+	CDS	GEMMAAP_RS08000	NA	WP_026850542.1	hypothetical protein	8.02569	0.442266	0.431788	0.42669	0.514664	0.0284425	0.0272616	0.0408481	0.0123786
1937342	1939999	-	CDS	GEMMAAP_RS08005	NA	WP_026850543.1	ERAP1-like C-terminal domain-containing protein	7.65692	0.155674	0.0940313	0.181801	0.0573826	0.463024	0.653896	0.344175	0.792677
1940173	1941627	+	CDS	GEMMAAP_RS08010	NA	WP_158514777.1	Rieske 2Fe-2S domain-containing protein	8.22541	0.121352	-0.0621213	0.171631	0.290905	0.519938	0.774192	0.294856	0.0526665
1941746	1942006	+	CDS	GEMMAAP_RS08015	NA	WP_026850545.1	hypothetical protein	7.0698	0.0684115	0.0875864	0.232882	0.527208	0.805775	0.699629	0.2823	0.00702824
1942074	1943726	+	CDS	GEMMAAP_RS08020	NA	WP_043581375.1	arginine--tRNA ligase	7.83958	0.0598679	0.0030319	0.234963	0.176874	0.823746	0.991468	0.204616	0.33205
1943744	1944667	+	CDS	GEMMAAP_RS08025	NA	WP_043581586.1	bifunctional hydroxymethylpyrimidine kinase/phosphomethylpyrimidine kinase	6.71016	0.173734	0.302505	0.384164	0.375409	0.547955	0.179258	0.118787	0.113401
1944664	1945707	+	CDS	GEMMAAP_RS08030	NA	WP_043581377.1	phosphoribosylformylglycinamidine cyclo-ligase	7.57303	0.36643	0.136279	0.488688	0.312392	0.033848	0.480354	0.0057533	0.0784481
1945887	1946735	+	CDS	GEMMAAP_RS08035	NA	WP_026850548.1	hypothetical protein	7.6506	0.238114	0.0890198	0.2785	0.13061	0.386645	0.767579	0.268109	0.629546
1946674	1947873	+	CDS	GEMMAAP_RS08040	ribD	WP_202969207.1	bifunctional diaminohydroxyphosphoribosylaminopyrimidine deaminase/5-amino-6-(5-phosphoribosylamino)uracil reductase RibD	7.12935	0.257006	0.211476	0.291107	0.107713	0.324638	0.380031	0.231227	0.698212
1947881	1948531	+	CDS	GEMMAAP_RS08045	NA	WP_026850550.1	riboflavin synthase	7.49023	0.314991	0.280049	-0.020064	0.108607	0.130157	0.154149	0.945157	0.642155
1948531	1949778	+	CDS	GEMMAAP_RS08050	NA	WP_026850551.1	bifunctional 3%2C4-dihydroxy-2-butanone-4-phosphate synthase/GTP cyclohydrolase II	7.88449	0.192486	0.18354	0.0285261	0.0128501	0.358124	0.342642	0.913709	0.961832
1949786	1950283	+	CDS	GEMMAAP_RS08055	NA	WP_026850552.1	6%2C7-dimethyl-8-ribityllumazine synthase	7.16802	0.186689	0.0759365	-0.0951516	-0.111627	0.384376	0.741403	0.687082	0.58837
1950280	1950795	+	CDS	GEMMAAP_RS08060	nusB	WP_053334418.1	transcription antitermination factor NusB	6.49659	0.0103722	0.0672351	0.155326	0.0606353	0.981542	0.798037	0.545082	0.824548
1950792	1951967	+	CDS	GEMMAAP_RS08065	NA	WP_026850554.1	glycosyltransferase family 4 protein	8.8128	-0.158924	-0.109127	-0.0133735	-0.103442	0.336678	0.504571	0.947301	0.495666
1951967	1952278	+	CDS	GEMMAAP_RS08070	NA	WP_026850555.1	HPF/RaiA family ribosome-associated protein	8.97054	-0.240865	-0.227932	-0.148475	-0.17277	0.235614	0.231391	0.478449	0.358663
1952275	1953249	+	CDS	GEMMAAP_RS08075	hprK	WP_026850556.1	HPr(Ser) kinase/phosphatase	8.68444	-0.126984	-0.268303	-0.107692	-0.198074	0.59919	0.145912	0.637009	0.290748
1953249	1953650	+	CDS	GEMMAAP_RS08080	NA	WP_026850557.1	hypothetical protein	7.64571	-0.29493	-0.368114	-0.437228	-0.504631	0.0895982	0.0227283	0.00898073	0.00272078
1953686	1954180	+	CDS	GEMMAAP_RS08085	NA	WP_026850558.1	PTS sugar transporter subunit IIB	7.46646	-0.191853	-0.243158	-0.275572	-0.445239	0.373358	0.186544	0.150809	0.013939
1954180	1954890	+	CDS	GEMMAAP_RS08090	NA	WP_026850559.1	PTS sugar transporter subunit IIC	7.3372	-0.132068	-0.210149	-0.120197	-0.408825	0.607166	0.305733	0.618778	0.0332305
1954883	1955731	+	CDS	GEMMAAP_RS08095	NA	WP_158514778.1	PTS system mannose/fructose/sorbose family transporter subunit IID	8.00487	-0.0294589	-0.0331983	-0.168937	-0.292795	0.929406	0.890537	0.372378	0.0870966
1955731	1955997	+	CDS	GEMMAAP_RS08100	NA	WP_026850561.1	HPr family phosphocarrier protein	6.64391	-0.231314	-0.167299	0.102627	-0.283066	0.474966	0.575662	0.784799	0.301681
1955998	1957734	+	CDS	GEMMAAP_RS08105	ptsP	WP_053334419.1	phosphoenolpyruvate--protein phosphotransferase	8.44525	0.088644	-0.000878464	-0.113828	-0.251563	0.688416	0.997487	0.545082	0.111741
1957854	1959023	+	CDS	GEMMAAP_RS08110	NA	WP_026850562.1	methionine adenosyltransferase	8.59494	-0.115163	-0.241679	0.117978	0.0340879	0.549491	0.107405	0.512084	0.864841
1959146	1959664	+	CDS	GEMMAAP_RS08115	NA	WP_043581381.1	bifunctional nuclease family protein	6.5538	-0.0469623	-0.136321	-0.299645	-0.437901	0.894962	0.569379	0.168196	0.0331425
1959685	1960911	+	CDS	GEMMAAP_RS08120	NA	WP_026850563.1	hypothetical protein	6.36968	-0.162005	-0.241875	-0.291267	-0.479235	0.592498	0.314473	0.223387	0.0310794
1961262	1962188	+	CDS	GEMMAAP_RS08125	NA	WP_026850564.1	helical backbone metal receptor	6.84739	0.150184	0.144566	0.335024	0.532584	0.596789	0.557677	0.156385	0.0161354
1962178	1963194	+	CDS	GEMMAAP_RS08130	NA	WP_053334420.1	iron ABC transporter permease	6.38191	1.09024	0.707435	1.19658	1.10084	0.0764734	0.230672	0.0543486	0.0725918
1963191	1964036	+	CDS	GEMMAAP_RS08135	NA	WP_026850566.1	ABC transporter ATP-binding protein	6.17084	0.988973	0.874812	1.01485	0.722431	0.12292	0.142893	0.102022	0.234001
1964033	1966102	+	CDS	GEMMAAP_RS08140	NA	WP_026850567.1	TonB-dependent receptor plug domain-containing protein	7.33839	1.2861	1.05758	1.31356	1.02541	3.65177e-05	0.000339563	3.01478e-05	0.000691854
1966250	1967350	+	CDS	GEMMAAP_RS08145	NA	WP_145979055.1	hypothetical protein	5.88554	1.05166	0.843206	0.966033	0.850365	0.00369521	0.0150843	0.00978135	0.0222249
1967445	1968194	+	CDS	GEMMAAP_RS08150	recO	WP_026850569.1	DNA repair protein RecO	6.62879	0.0790133	0.121236	0.106508	0.406445	0.82507	0.665361	0.755308	0.0893814
1968433	1968888	+	CDS	GEMMAAP_RS08155	NA	WP_026850570.1	hypothetical protein	12.1896	0.0415975	0.0713855	0.234133	0.31978	0.925916	0.818718	0.352894	0.17145
1969167	1971722	+	CDS	GEMMAAP_RS08160	clpB	NA	ATP-dependent chaperone ClpB	8.08753	-0.00778072	-0.0411111	-0.187574	-0.209763	0.985125	0.887472	0.411028	0.321941
1971986	1972828	+	CDS	GEMMAAP_RS08165	NA	WP_053334421.1	hypothetical protein	6.19712	0.37618	0.0181809	-0.046475	-0.0839569	0.0956596	0.957455	0.883227	0.758396
1972864	1973298	+	CDS	GEMMAAP_RS08170	NA	WP_043581590.1	tRNA adenosine(34) deaminase TadA	5.1761	0.166741	-0.0260207	-0.0691175	-0.350462	0.73196	0.960301	0.887746	0.329217
1973362	1974342	+	CDS	GEMMAAP_RS08175	NA	WP_053334422.1	hypothetical protein	5.50391	-0.616206	-0.414623	-0.626477	-0.797488	0.0171587	0.0885192	0.0143722	0.00203068
1974365	1975324	-	CDS	GEMMAAP_RS08180	NA	WP_043581384.1	D-2-hydroxyacid dehydrogenase	5.49012	-0.0427406	-0.117094	-0.211541	-0.152904	0.961741	0.734754	0.541925	0.64531
1975327	1976151	-	CDS	GEMMAAP_RS08185	NA	WP_075071464.1	ABC transporter permease	5.68086	-0.457576	-0.403541	-0.414991	-0.381966	0.104674	0.12386	0.157279	0.17399
1976148	1977101	-	CDS	GEMMAAP_RS08190	NA	WP_026850573.1	ABC transporter permease	5.77319	-0.398607	-0.156353	-0.460325	-0.452305	0.171765	0.617856	0.0988993	0.09264
1977098	1978717	-	CDS	GEMMAAP_RS08195	NA	WP_158514779.1	peptide ABC transporter substrate-binding protein	6.59305	-0.412783	-0.356442	-0.418251	-0.405351	0.0587904	0.0809433	0.0531863	0.056637
1978726	1980402	-	CDS	GEMMAAP_RS08200	NA	WP_026850575.1	DUF885 family protein	7.50256	-0.489944	-0.310308	-0.560016	-0.480351	0.0248164	0.1454	0.00943273	0.0242667
1980399	1981550	-	CDS	GEMMAAP_RS08205	NA	WP_202969208.1	Gfo/Idh/MocA family oxidoreductase	6.93965	-0.444837	-0.34712	-0.470387	-0.297826	0.0625428	0.126887	0.0507225	0.217973
1981547	1983220	-	CDS	GEMMAAP_RS08210	NA	WP_026850577.1	DUF885 domain-containing protein	7.35679	-0.370896	-0.528077	-0.475187	-0.381695	0.0195315	0.000744703	0.00300129	0.0149751
1983524	1985761	+	CDS	GEMMAAP_RS08215	NA	WP_158514780.1	PAS domain S-box protein	7.14718	-0.160006	-0.096033	-0.38291	-0.240263	0.532278	0.699265	0.0599128	0.242797
1986237	1986668	+	CDS	GEMMAAP_RS08230	NA	WP_026850578.1	NIPSNAP family protein	4.30859	-0.11646	0.32155	-0.640024	-0.129557	0.868427	0.491744	0.213301	0.825571
1986685	1987482	-	CDS	GEMMAAP_RS08235	trxA	WP_026850579.1	thioredoxin	7.11915	-0.0198697	0.217753	-0.0483474	0.068764	0.957197	0.236821	0.859855	0.762253
1987561	1989231	-	CDS	GEMMAAP_RS08240	NA	WP_202969209.1	amidohydrolase family protein	7.20031	-0.476791	-0.331537	-0.667587	-0.470634	0.00826181	0.0566384	0.000299186	0.00760618
1989464	1989910	+	CDS	GEMMAAP_RS08245	NA	WP_158514781.1	DUF2202 domain-containing protein	3.17669	-0.191634	-0.0040581	-0.900288	-0.813481	0.842628	0.997295	0.207768	0.225841
1989997	1991577	+	CDS	GEMMAAP_RS08250	NA	WP_075071636.1	M28 family peptidase	6.50699	-0.359841	-0.31968	-0.465992	-0.281103	0.109184	0.127478	0.0369762	0.208928
1991626	1993797	+	CDS	GEMMAAP_RS08255	NA	WP_082821175.1	penicillin acylase family protein	7.19836	-0.168194	-0.0247076	-0.501192	-0.330253	0.445373	0.92706	0.0057533	0.0675786
1993905	1994285	+	CDS	GEMMAAP_RS08260	NA	WP_158514782.1	hypothetical protein	8.95452	-0.0212295	-0.0917811	0.0404793	-0.00804745	0.954604	0.692426	0.875737	0.975378
1994421	1995638	+	CDS	GEMMAAP_RS08265	NA	WP_026850585.1	ATP-grasp domain-containing protein	7.158	-0.00372915	-0.111848	-0.0533918	-0.00897051	0.992901	0.580404	0.854945	0.972436
1995698	1996924	+	CDS	GEMMAAP_RS08270	NA	WP_026850586.1	ATP-grasp domain-containing protein	7.55572	-0.198872	-0.0932884	-0.177748	-0.111772	0.344641	0.680725	0.390897	0.599448
1997173	1997649	+	CDS	GEMMAAP_RS08275	NA	WP_026850587.1	hypothetical protein	9.95783	0.00110126	0.0958606	0.0992146	0.263655	0.997266	0.555297	0.543915	0.0531192
1997794	1998345	+	CDS	GEMMAAP_RS08280	pyrR	WP_026850588.1	bifunctional pyr operon transcriptional regulator/uracil phosphoribosyltransferase PyrR	6.97536	0.285463	0.271715	-0.100729	-0.0498509	0.189792	0.174587	0.719034	0.853804
1998350	1999309	+	CDS	GEMMAAP_RS08285	NA	WP_026850589.1	aspartate carbamoyltransferase catalytic subunit	7.36711	0.0210739	0.0641464	0.00989691	0.155356	0.984646	0.740295	0.967312	0.344244
1999309	2000607	+	CDS	GEMMAAP_RS08290	NA	WP_043581392.1	dihydroorotase	7.80133	0.123004	0.111223	-0.0542233	-0.0353382	0.526909	0.517578	0.809687	0.862581
2000844	2002193	+	CDS	GEMMAAP_RS08295	NA	WP_026850591.1	hypothetical protein	8.58708	0.214779	0.0526774	0.0479964	-0.0587817	0.177941	0.875102	0.81994	0.741007
2002282	2002533	-	CDS	GEMMAAP_RS08300	rpsT	WP_026850592.1	30S ribosomal protein S20	9.00304	0.253751	0.0688771	0.194192	0.337938	0.476154	0.861118	0.56997	0.253898
2002888	2003520	+	CDS	GEMMAAP_RS08305	NA	WP_053334425.1	site-2 protease family protein	8.37094	-0.0228381	0.184913	0.0198392	0.2173	0.947688	0.334809	0.938987	0.241182
2004141	2004806	+	CDS	GEMMAAP_RS08315	scpB	WP_082821177.1	SMC-Scp complex subunit ScpB	8.43227	0.120383	0.251634	0.0231898	0.0718671	0.601911	0.151861	0.925474	0.732444
2005094	2005891	+	CDS	GEMMAAP_RS08320	NA	WP_053334428.1	rRNA pseudouridine synthase	7.72199	-0.118114	-0.036204	-0.126056	-0.143779	0.642206	0.894007	0.581093	0.480004
2006026	2007000	+	CDS	GEMMAAP_RS08325	NA	WP_026850593.1	AAA family ATPase	7.4412	-0.184963	-0.259937	-0.12014	-0.198291	0.343271	0.11626	0.545082	0.242634
2007011	2007982	+	CDS	GEMMAAP_RS08330	NA	WP_026850594.1	DUF58 domain-containing protein	6.58006	-0.322859	-0.456251	0.0552164	0.00799142	0.455567	0.197177	0.912295	0.990143
2007979	2009049	+	CDS	GEMMAAP_RS08335	NA	WP_026850595.1	hypothetical protein	7.15341	0.02541	-0.197922	-0.0183259	-0.171103	0.957197	0.436547	0.954912	0.483996
2009046	2010098	+	CDS	GEMMAAP_RS08340	NA	WP_053334429.1	VWA domain-containing protein	6.63892	-0.0268101	-0.155226	-0.0984968	-0.139425	0.954377	0.555814	0.757458	0.588837
2010106	2011848	+	CDS	GEMMAAP_RS08345	NA	WP_158514783.1	VWA domain-containing protein	7.22129	-0.00233085	-0.156194	-0.049798	-0.395653	0.993698	0.38978	0.833277	0.0145301
2011887	2014139	+	CDS	GEMMAAP_RS08350	NA	WP_026850597.1	BatD family protein	7.53621	-0.122983	-0.191805	-0.0503861	-0.164516	0.635187	0.357767	0.856686	0.415498
2014148	2015971	+	CDS	GEMMAAP_RS08355	mutL	WP_026850598.1	DNA mismatch repair endonuclease MutL	8.12105	0.0765711	0.074936	0.0200687	-0.193246	0.741083	0.712837	0.929704	0.234022
2015990	2016916	+	CDS	GEMMAAP_RS08360	miaA	WP_053334431.1	tRNA (adenosine(37)-N6)-dimethylallyltransferase MiaA	7.92898	-0.0835218	-0.0988348	0.0822476	0.102435	0.730877	0.626006	0.72093	0.601964
2016913	2018076	+	CDS	GEMMAAP_RS08365	bshA	WP_026850599.1	N-acetyl-alpha-D-glucosaminyl L-malate synthase BshA	7.64974	0.0705834	-0.030953	-0.144153	-0.0864057	0.851892	0.928764	0.637818	0.773571
2018073	2018882	+	CDS	GEMMAAP_RS08370	uppP	WP_026850600.1	undecaprenyl-diphosphatase UppP	6.74214	-0.0667562	0.0134939	-0.0307977	-0.119715	0.842722	0.967984	0.918987	0.622492
2018906	2019637	+	CDS	GEMMAAP_RS08375	NA	WP_053334432.1	biotin--[acetyl-CoA-carboxylase] ligase	5.84386	-0.0159337	-0.0318794	0.339113	-0.0617435	0.97675	0.934491	0.241268	0.863619
2019888	2020175	+	CDS	GEMMAAP_RS08380	NA	WP_026850601.1	co-chaperone GroES	9.5295	0.528202	0.170709	0.78798	0.520261	0.00586304	0.426059	6.71864e-05	0.00614785
2020203	2021834	+	CDS	GEMMAAP_RS08385	groL	WP_026850602.1	chaperonin GroEL	10.8662	0.680075	0.345873	0.781468	0.357888	6.81611e-05	0.031799	8.12519e-06	0.0259734
2021989	2022438	-	CDS	GEMMAAP_RS20300	NA	WP_145979061.1	hypothetical protein	2.43361	0.490144	0.824444	0.800586	0.241588	0.668409	0.310546	0.354354	0.814407
2022534	2023094	-	CDS	GEMMAAP_RS08390	NA	WP_145979062.1	hypothetical protein	1.56879	-0.696029	-0.499046	-0.315347	-0.34464	0.606379	0.650423	0.843422	0.79922
2023106	2026216	-	CDS	GEMMAAP_RS08395	NA	WP_026850604.1	hypothetical protein	4.12617	0.334703	0.270519	0.384081	0.250005	0.583904	0.618568	0.521809	0.674994
2026638	2027417	-	CDS	GEMMAAP_RS08400	NA	WP_026850605.1	fimbria/pilus periplasmic chaperone	1.86132	0.892678	0.133092	-0.186005	-0.594417	0.381141	0.919654	0.890737	0.604604
2027456	2027995	-	CDS	GEMMAAP_RS20305	NA	WP_026850606.1	hypothetical protein	2.41366	0.839553	0.378186	-0.480568	-0.241914	0.391739	0.711086	0.671309	0.824223
2028130	2028675	-	CDS	GEMMAAP_RS08410	NA	WP_026850607.1	hypothetical protein	3.99998	0.491824	0.294297	0.418076	0.724786	0.424823	0.623307	0.554495	0.215272
2029402	2029917	-	CDS	GEMMAAP_RS08420	NA	WP_026850608.1	hypothetical protein	4.73045	0.12531	0.165915	-0.228816	-0.233728	0.82507	0.711086	0.644704	0.600238
2029917	2030468	-	CDS	GEMMAAP_RS08425	NA	WP_026850609.1	hypothetical protein	4.03722	-0.134304	-0.257971	-0.368653	-0.124952	0.859219	0.642223	0.55866	0.852774
2030495	2033326	-	CDS	GEMMAAP_RS08430	NA	WP_145979063.1	hypothetical protein	5.11529	-0.0451017	-0.334126	-0.238439	-0.201509	0.939969	0.288851	0.543007	0.579779
2033363	2033884	-	CDS	GEMMAAP_RS08435	NA	WP_026850611.1	hypothetical protein	2.83285	-0.690717	-0.688378	-0.505851	-0.556872	0.345352	0.262786	0.545082	0.454012
2033884	2034663	-	CDS	GEMMAAP_RS08440	NA	WP_145979064.1	molecular chaperone	4.35306	-0.255167	-0.888683	-0.65615	-0.703414	0.600322	0.0123331	0.129568	0.0883471
2034669	2035043	-	CDS	GEMMAAP_RS08445	NA	WP_145979065.1	hypothetical protein	6.0488	-0.331088	-0.530916	-0.330362	-0.188951	0.343133	0.0702298	0.370077	0.618622
2035211	2035762	-	CDS	GEMMAAP_RS08450	NA	WP_026850614.1	hypothetical protein	7.69237	-0.177193	-0.429614	-0.292297	-0.172074	0.5134	0.0383253	0.233063	0.483577
2036073	2036963	-	CDS	GEMMAAP_RS08455	NA	WP_158514784.1	MBL fold metallo-hydrolase	6.60393	0.121211	-0.147706	-0.00937683	-0.173201	0.791572	0.697072	0.982867	0.6228
2036935	2038149	-	CDS	GEMMAAP_RS08460	NA	WP_026850615.1	hypothetical protein	7.19806	-0.100775	-0.0954998	-0.182078	-0.215607	0.687015	0.666183	0.369867	0.251084
2038146	2039246	-	CDS	GEMMAAP_RS08465	NA	WP_082821180.1	mannose-1-phosphate guanylyltransferase	6.95699	-0.0707941	-0.153998	-0.049863	-0.220199	0.830333	0.513438	0.866567	0.316429
2039206	2039634	-	CDS	GEMMAAP_RS08470	NA	WP_053334434.1	response regulator	6.13779	0.146469	-0.0419061	0.0177427	-0.0287277	0.63797	0.898581	0.961825	0.933314
2039655	2040008	-	CDS	GEMMAAP_RS20525	NA	WP_026850617.1	roadblock/LC7 domain-containing protein	5.55112	0.0769689	0.127241	0.0141561	-0.0370925	0.864344	0.717519	0.9744	0.928148
2040229	2040774	+	CDS	GEMMAAP_RS08480	NA	WP_026850618.1	hypothetical protein	7.93301	-0.250238	-0.178597	-0.104387	-0.134504	0.215329	0.363154	0.661352	0.50708
2040788	2042065	+	CDS	GEMMAAP_RS08485	serS	WP_026850619.1	serine--tRNA ligase	8.78653	0.0136454	-0.108619	-0.107382	-0.205076	0.960675	0.482774	0.499742	0.13169
2042118	2043272	+	CDS	GEMMAAP_RS08490	NA	WP_026850620.1	HAMP domain-containing histidine kinase	7.81095	0.173336	0.146016	0.0487152	-0.116561	0.318079	0.367462	0.827137	0.483577
2043269	2045698	+	CDS	GEMMAAP_RS08495	NA	WP_026850621.1	UvrD-helicase domain-containing protein	8.65192	0.0499383	0.120144	0.0713299	0.0649653	0.851715	0.522747	0.755308	0.742809
2045730	2046017	+	CDS	GEMMAAP_RS20530	NA	WP_158514785.1	aspartyl/glutamyl-tRNA amidotransferase subunit C	6.23106	0.172287	0.123294	0.094284	0.112339	0.549417	0.650786	0.778276	0.692141
2046014	2047393	+	CDS	GEMMAAP_RS08505	gatA	WP_026850622.1	Asp-tRNA(Asn)/Glu-tRNA(Gln) amidotransferase subunit GatA	7.75702	-0.00364898	0.0745316	0.0122017	0.0368832	0.992634	0.706908	0.95746	0.861855
2047390	2048856	+	CDS	GEMMAAP_RS08510	gatB	WP_043581405.1	Asp-tRNA(Asn)/Glu-tRNA(Gln) amidotransferase subunit GatB	7.81468	0.0424121	0.0592403	0.0170945	-0.0560571	0.870393	0.777282	0.941128	0.782206
2048825	2049772	-	CDS	GEMMAAP_RS08515	NA	WP_158514786.1	zinc dependent phospholipase C family protein	7.30212	-0.11404	0.0761358	-0.111648	-0.15662	0.628463	0.736938	0.618778	0.40744
2049759	2050385	-	CDS	GEMMAAP_RS08520	NA	WP_026850624.1	DUF948 domain-containing protein	7.45647	-0.180446	-0.0866879	-0.0843967	-0.169159	0.5201	0.75714	0.785356	0.467839
2050483	2051778	+	CDS	GEMMAAP_RS08525	murA	WP_026850625.1	UDP-N-acetylglucosamine 1-carboxyvinyltransferase	8.04359	0.0603491	0.255508	0.254004	0.25875	0.804112	0.101307	0.13385	0.111771
2051790	2052497	+	CDS	GEMMAAP_RS08530	NA	WP_053334437.1	polyphenol oxidase family protein	7.60636	0.0525244	0.169679	0.313991	0.318062	0.843769	0.344478	0.0694085	0.0630486
2052743	2053210	+	CDS	GEMMAAP_RS08535	NA	WP_043581407.1	ribosome maturation factor RimP	9.19075	-0.128527	-0.192618	0.0208595	-0.0256174	0.596858	0.334809	0.936438	0.920239
2053220	2054533	+	CDS	GEMMAAP_RS08540	nusA	WP_053334438.1	transcription termination factor NusA	9.45091	0.00650174	-0.0682079	0.0658268	-0.127395	0.98482	0.753404	0.776836	0.475503
2054572	2054910	+	CDS	GEMMAAP_RS08545	NA	WP_158514787.1	ribosomal L7Ae/L30e/S12e/Gadd45 family protein	8.70651	0.140791	-0.013323	0.193489	0.103565	0.760324	0.979926	0.630241	0.794226
2054920	2057943	+	CDS	GEMMAAP_RS08550	infB	WP_026850627.1	translation initiation factor IF-2	10.5195	0.235073	0.190978	0.189843	0.171007	0.211478	0.300632	0.295282	0.329217
2057953	2058366	+	CDS	GEMMAAP_RS08555	rbfA	WP_026850628.1	30S ribosome-binding factor RbfA	6.63214	0.0378959	0.09894	0.153972	0.0501702	0.943013	0.771884	0.662777	0.892237
2058450	2059307	+	CDS	GEMMAAP_RS08560	truB	WP_053334439.1	tRNA pseudouridine(55) synthase TruB	7.47003	0.288288	0.118462	0.120376	-0.0788312	0.32448	0.710258	0.735573	0.81042
2059304	2060236	+	CDS	GEMMAAP_RS08565	NA	WP_053334440.1	bifunctional riboflavin kinase/FAD synthetase	6.26453	0.342221	0.195784	0.466948	0.436503	0.160804	0.42592	0.0547294	0.0704605
2060333	2062012	+	CDS	GEMMAAP_RS08570	secD	WP_053334441.1	protein translocase subunit SecD	9.38246	0.171615	0.178826	0.0362102	0.0393473	0.292646	0.232994	0.860353	0.829842
2062020	2063036	+	CDS	GEMMAAP_RS08575	secF	WP_053334442.1	protein translocase subunit SecF	8.99808	0.225815	0.14959	0.0971663	0.149897	0.257664	0.454762	0.675316	0.440168
2063045	2063851	+	CDS	GEMMAAP_RS08580	NA	WP_145979068.1	TatD family hydrolase	7.14597	0.26987	0.418806	0.450093	0.35095	0.231471	0.0317246	0.0369762	0.104773
2063901	2064290	+	CDS	GEMMAAP_RS08585	NA	WP_026850631.1	RidA family protein	5.81138	-0.050195	0.168108	0.136338	0.0307828	0.952693	0.570674	0.697481	0.954759
2064305	2064916	+	CDS	GEMMAAP_RS08590	NA	WP_026850632.1	hypothetical protein	7.20819	0.136189	0.0268389	0.201319	-0.0164793	0.610284	0.928764	0.375206	0.956271
2064931	2065758	+	CDS	GEMMAAP_RS08595	NA	WP_026850633.1	glutamate racemase	6.0941	0.0367778	-0.081812	0.329511	0.174343	0.943392	0.807996	0.252041	0.562058
2065714	2066475	-	CDS	GEMMAAP_RS08600	NA	WP_082821187.1	UDP-2%2C3-diacylglucosamine diphosphatase	7.00776	-0.022097	0.164273	0.198598	-0.0262942	0.954268	0.420194	0.346947	0.938535
2066558	2067031	+	CDS	GEMMAAP_RS08605	NA	WP_053334444.1	acyl-CoA thioesterase	5.43639	-0.0800924	0.0528406	0.218377	0.18704	0.862758	0.895491	0.553284	0.593146
2067166	2068764	+	CDS	GEMMAAP_RS19980	NA	WP_158514788.1	peptidylprolyl isomerase	7.5938	0.212841	0.154269	0.215576	-0.118799	0.231471	0.368215	0.195733	0.488334
2068761	2069465	+	CDS	GEMMAAP_RS08625	NA	WP_026850635.1	hypothetical protein	7.35629	0.117367	-0.0575087	0.0767654	-0.413327	0.74754	0.868297	0.827137	0.0925183
2069479	2070015	+	CDS	GEMMAAP_RS08630	NA	WP_158514789.1	hypothetical protein	7.2879	0.0617183	-0.0132171	-0.0180706	-0.205712	0.856597	0.969836	0.953235	0.349032
2070009	2070497	+	CDS	GEMMAAP_RS08635	rfaE2	WP_075071467.1	D-glycero-beta-D-manno-heptose 1-phosphate adenylyltransferase	7.06519	-0.174209	-0.0777795	-0.0488588	-0.306828	0.474966	0.752094	0.860353	0.112251
2070517	2071245	+	CDS	GEMMAAP_RS08640	rph	WP_026850637.1	ribonuclease PH	7.43929	0.0626526	-0.0428877	-0.248586	-0.337378	0.856597	0.88866	0.271214	0.109405
2071254	2071925	+	CDS	GEMMAAP_RS08645	NA	WP_202969210.1	hypothetical protein	7.55853	0.0659513	0.152581	-0.163344	-0.209591	0.804845	0.422502	0.396908	0.234001
2078020	2078898	+	CDS	GEMMAAP_RS08680	era	WP_026850866.1	GTPase Era	7.9708	0.133822	0.101215	-0.166338	0.0525405	0.5803	0.65609	0.441255	0.825571
2078907	2079881	+	CDS	GEMMAAP_RS08685	NA	WP_145979069.1	PorV/PorQ family protein	7.74516	-0.104504	-0.0146182	-0.208118	-0.146405	0.598666	0.949292	0.192884	0.350052
2079881	2080798	+	CDS	GEMMAAP_RS08690	NA	WP_026850864.1	hypothetical protein	7.0317	-0.103781	-0.0225699	-0.0143112	-0.0829523	0.653675	0.928764	0.954912	0.696665
2080997	2082022	+	CDS	GEMMAAP_RS08695	NA	WP_053334553.1	GGDEF domain-containing protein	7.84404	-0.207036	-0.0840961	-0.00735913	0.0212425	0.357329	0.732908	0.978142	0.937326
2082022	2082825	+	CDS	GEMMAAP_RS08700	NA	WP_026850863.1	zinc-ribbon domain-containing protein	7.85819	-0.0740011	0.0965295	-0.0999161	-0.0752833	0.758832	0.624916	0.632975	0.707821
2082996	2084114	+	CDS	GEMMAAP_RS08705	prfB	WP_053334552.1	peptide chain release factor 2	8.83025	0.117298	0.100076	0.199706	0.23748	0.525737	0.555136	0.188133	0.101353
2084126	2085643	+	CDS	GEMMAAP_RS08710	lysS	WP_026850861.1	lysine--tRNA ligase	8.36152	0.143343	0.221162	0.15448	0.166562	0.437082	0.144811	0.359277	0.291774
2085654	2086904	+	CDS	GEMMAAP_RS08715	NA	WP_026850860.1	ABC transporter permease	8.34055	-0.00903651	0.0991512	0.228625	0.227687	0.980478	0.641115	0.222793	0.20513
2086897	2087622	+	CDS	GEMMAAP_RS08720	NA	WP_026850859.1	ABC transporter ATP-binding protein	9.18554	0.259192	0.225073	0.204886	0.191422	0.161139	0.202501	0.253654	0.27133
2087622	2088119	+	CDS	GEMMAAP_RS08725	NA	WP_026850858.1	UvrB/UvrC motif-containing protein	8.98343	0.103464	0.221412	-0.0291184	0.0264455	0.610167	0.154596	0.892169	0.901242
2088116	2089216	+	CDS	GEMMAAP_RS08730	NA	WP_043581662.1	hypothetical protein	9.59789	0.234667	0.222542	0.271883	0.255942	0.212116	0.208023	0.118787	0.132213
2089245	2091755	+	CDS	GEMMAAP_RS08735	NA	WP_026850856.1	ATP-dependent Clp protease ATP-binding subunit	11.4098	0.21853	0.127702	0.223883	0.183238	0.211478	0.481582	0.167118	0.254572
2091892	2094378	+	CDS	GEMMAAP_RS08740	bamA	WP_026850855.1	outer membrane protein assembly factor BamA	10.1361	0.0300246	0.0168902	0.172532	0.00238181	0.906474	0.937653	0.248477	0.992485
2094393	2094998	+	CDS	GEMMAAP_RS08745	NA	WP_082821190.1	OmpH family outer membrane protein	8.91993	0.155332	0.184942	0.229216	0.23744	0.535566	0.388854	0.270636	0.233496
2095006	2096130	+	CDS	GEMMAAP_RS08750	lpxD	WP_053334551.1	UDP-3-O-(3-hydroxymyristoyl)glucosamine N-acyltransferase	8.07754	0.216539	0.259889	0.244509	0.0832324	0.440761	0.285651	0.330295	0.767982
2096127	2097470	+	CDS	GEMMAAP_RS08755	NA	WP_145979070.1	bifunctional UDP-3-O-[3-hydroxymyristoyl] N-acetylglucosamine deacetylase/3-hydroxyacyl-ACP dehydratase	7.73709	0.0384192	-0.158797	0.147194	-0.119275	0.890583	0.368216	0.427709	0.504875
2097467	2098267	+	CDS	GEMMAAP_RS08760	lpxA	WP_026850852.1	acyl-ACP--UDP-N-acetylglucosamine O-acyltransferase	7.29766	0.125795	-0.092583	0.156641	-0.0787972	0.70548	0.758937	0.579694	0.78932
2098292	2099341	+	CDS	GEMMAAP_RS08765	NA	WP_053334550.1	Gfo/Idh/MocA family oxidoreductase	6.72976	-0.0762513	-0.126516	0.240015	0.0480772	0.804845	0.589871	0.261258	0.962384
2099310	2100449	+	CDS	GEMMAAP_RS08770	lpxB	WP_053334549.1	lipid-A-disaccharide synthase	7.01276	0.0534822	-0.108951	0.167638	-0.163592	0.870393	0.662677	0.47457	0.451387
2100446	2101183	+	CDS	GEMMAAP_RS08775	NA	WP_053334548.1	lysophospholipid acyltransferase family protein	5.82575	0.218188	0.0993597	-0.212002	-0.480639	0.515626	0.768129	0.47457	0.0594969
2101192	2102292	+	CDS	GEMMAAP_RS08780	NA	WP_026850849.1	tetraacyldisaccharide 4'-kinase	6.60528	0.498921	0.35602	-0.104741	-0.31851	0.0551182	0.160621	0.76913	0.210517
2102319	2102720	+	CDS	GEMMAAP_RS20825	NA	NA	Glu/Leu/Phe/Val dehydrogenase	7.02008	0.150714	0.0298598	-0.0130205	-0.211247	0.540313	0.917905	0.965618	0.300035
2102847	2103629	+	CDS	GEMMAAP_RS20830	NA	NA	Glu/Leu/Phe/Val dehydrogenase	7.15785	-0.108596	-0.221392	0.10936	-0.204648	0.72297	0.328413	0.697006	0.354349
2103642	2104106	+	CDS	GEMMAAP_RS08790	NA	WP_026850847.1	23S rRNA (pseudouridine(1915)-N(3))-methyltransferase RlmH	6.72075	-0.0477363	-0.301262	-0.11678	-0.252462	0.89826	0.16248	0.687608	0.27133
2104155	2105789	+	CDS	GEMMAAP_RS08795	bshC	WP_158514790.1	bacillithiol biosynthesis BshC	8.47654	-0.0287642	-0.180596	-0.060362	-0.244507	0.93154	0.325936	0.804679	0.149463
2105786	2107363	+	CDS	GEMMAAP_RS08800	murJ	WP_053334547.1	murein biosynthesis integral membrane protein MurJ	6.70504	0.0455884	0.0335476	-0.0179065	-0.195145	0.894963	0.908835	0.951777	0.349588
2107373	2109361	+	CDS	GEMMAAP_RS08805	uvrC	WP_053334546.1	excinuclease ABC subunit UvrC	6.55259	-0.0861433	-0.0776772	0.0154926	-0.0945621	0.843769	0.827673	0.971351	0.787768
2109358	2110503	+	CDS	GEMMAAP_RS08810	NA	WP_026850845.1	threonine synthase	5.98581	-0.279395	-0.322964	-0.197056	-0.344026	0.507925	0.353053	0.649107	0.331251
2110565	2112055	+	CDS	GEMMAAP_RS08815	NA	WP_043581659.1	FxLYD domain-containing protein	8.1831	0.0714153	-0.181613	0.155391	-0.124627	0.776399	0.314715	0.402911	0.488334
2112223	2113518	+	CDS	GEMMAAP_RS08820	NA	WP_053334544.1	DUF512 domain-containing protein	9.0046	0.337453	0.344254	0.0598944	0.0999212	0.116597	0.0904903	0.843073	0.691105
2113528	2114838	+	CDS	GEMMAAP_RS08825	der	WP_026850843.1	ribosome biogenesis GTPase Der	8.43436	0.177054	0.205217	0.156047	0.224293	0.255674	0.14304	0.313433	0.112454
2114844	2115476	+	CDS	GEMMAAP_RS08830	plsY	WP_026850842.1	glycerol-3-phosphate 1-O-acyltransferase PlsY	7.74065	0.106049	0.280567	0.414289	0.305533	0.704364	0.154596	0.0434578	0.135743
2115526	2116518	+	CDS	GEMMAAP_RS08835	NA	WP_026850841.1	NAD(P)-dependent glycerol-3-phosphate dehydrogenase	7.9579	0.162357	0.176144	0.174051	0.194678	0.376946	0.285602	0.318058	0.230035
2116521	2116886	+	CDS	GEMMAAP_RS08840	NA	WP_043581657.1	MerR family transcriptional regulator	6.84578	0.0254346	0.169108	-0.145234	0.0852192	0.959151	0.535728	0.644635	0.782056
2116902	2117660	+	CDS	GEMMAAP_RS08845	surE	WP_026850839.1	5'/3'-nucleotidase SurE	7.9786	0.177641	0.196789	-0.0507382	-0.0332593	0.488919	0.368215	0.865857	0.907977
2117642	2118301	+	CDS	GEMMAAP_RS08850	NA	WP_026850838.1	protein-L-isoaspartate(D-aspartate) O-methyltransferase	7.46475	0.172866	0.142839	0.100202	0.114165	0.424823	0.472264	0.671304	0.58584
2118409	2119683	+	CDS	GEMMAAP_RS08855	NA	WP_145979071.1	hypothetical protein	7.61414	0.152362	0.0298531	-0.112111	-0.0197106	0.502324	0.909944	0.62132	0.937686
2119715	2120266	+	CDS	GEMMAAP_RS08860	NA	WP_026850836.1	adenine phosphoribosyltransferase	6.90466	0.0679987	0.177978	0.06889	0.0486555	0.851715	0.475689	0.833948	0.868628
2120604	2121278	+	CDS	GEMMAAP_RS08870	NA	WP_026850835.1	tetratricopeptide repeat protein	8.8538	0.0143464	0.0387294	0.183527	0.207665	0.962925	0.865074	0.296177	0.208928
2121880	2122740	-	CDS	GEMMAAP_RS08875	dapF	WP_053334543.1	diaminopimelate epimerase	8.35325	0.311757	0.277544	0.30514	0.278569	0.0538987	0.0753952	0.0570792	0.080058
2122740	2123492	-	CDS	GEMMAAP_RS08880	NA	WP_053334542.1	polyprenol monophosphomannose synthase	7.93891	0.243121	0.286371	0.246266	0.17915	0.149907	0.0626386	0.13553	0.274985
2123680	2124633	-	CDS	GEMMAAP_RS08885	NA	WP_026850833.1	lysylphosphatidylglycerol synthase domain-containing protein	6.40962	0.0214035	-0.122123	0.217616	0.0602145	0.961741	0.661708	0.416548	0.846854
2124630	2125835	-	CDS	GEMMAAP_RS08890	NA	WP_026850832.1	glycosyltransferase	6.53088	-0.0897124	-0.143416	-0.257211	-0.201305	0.790663	0.575662	0.28595	0.383467
2125859	2126890	-	CDS	GEMMAAP_RS08895	NA	WP_082821193.1	glycosyltransferase family 2 protein	7.12298	0.217646	-0.0349089	0.0436313	0.00686036	0.273199	0.88866	0.86355	0.979018
2126930	2128426	-	CDS	GEMMAAP_RS08900	rpoN	WP_043581656.1	RNA polymerase factor sigma-54	8.65238	-0.0583985	-0.072551	-0.157551	-0.157357	0.800905	0.704697	0.338107	0.310141
2128426	2129262	-	CDS	GEMMAAP_RS08905	lptB	WP_082821557.1	LPS export ABC transporter ATP-binding protein	7.88296	-0.0068197	-0.0894596	0.0582403	0.0646724	0.983972	0.655691	0.808279	0.746039
2129628	2131349	-	CDS	GEMMAAP_RS08910	NA	WP_026850830.1	hypothetical protein	8.36241	0.033472	-0.146522	0.0175061	-0.0530755	0.919482	0.456894	0.944323	0.80768
2131349	2131924	-	CDS	GEMMAAP_RS08915	lptC	WP_082821194.1	LPS export ABC transporter periplasmic protein LptC	6.95073	0.0578599	0.0394406	0.216088	0.111511	0.855572	0.887654	0.327358	0.63105
2131921	2132892	-	CDS	GEMMAAP_RS08920	NA	WP_053334560.1	KpsF/GutQ family sugar-phosphate isomerase	7.94624	0.0785028	0.0855407	0.143411	0.0241644	0.728217	0.657222	0.411346	0.909981
2132925	2133557	-	CDS	GEMMAAP_RS08925	NA	WP_053334541.1	HAD hydrolase family protein	7.12942	0.199827	-0.0382712	0.0175475	0.0954289	0.381141	0.88866	0.952108	0.686315
2133557	2134390	-	CDS	GEMMAAP_RS08930	kdsA	WP_026850827.1	3-deoxy-8-phosphooctulonate synthase	7.91403	0.0637256	0.0189692	-0.0403698	0.0211644	0.809578	0.941907	0.87136	0.93087
2134387	2136069	-	CDS	GEMMAAP_RS08935	NA	WP_026850826.1	CTP synthase	8.15915	0.240328	0.194188	0.0364022	0.0509491	0.102182	0.174156	0.860353	0.773571
2136112	2136885	-	CDS	GEMMAAP_RS08940	kdsB	WP_053334540.1	3-deoxy-manno-octulosonate cytidylyltransferase	8.95443	0.200696	0.215377	-0.0736647	0.128168	0.3309	0.254561	0.773255	0.517708
2137001	2137945	+	CDS	GEMMAAP_RS08945	NA	WP_043581654.1	TerC family protein	6.85552	0.186843	0.310759	0.298871	0.353773	0.468229	0.126458	0.202498	0.110148
2137990	2138589	-	CDS	GEMMAAP_RS08950	NA	WP_026850825.1	aminodeoxychorismate/anthranilate synthase component II	6.98382	0.164187	0.0583114	0.0672363	-0.0157481	0.487055	0.810078	0.808544	0.954827
2138597	2139532	-	CDS	GEMMAAP_RS08955	xerD	WP_053334539.1	site-specific tyrosine recombinase XerD	6.70013	0.196714	0.111362	0.0240403	0.0026603	0.474966	0.68122	0.941128	0.993745
2139529	2140143	-	CDS	GEMMAAP_RS08960	NA	WP_053334538.1	DedA family protein	7.2656	0.165842	0.26159	0.181928	0.0516082	0.408598	0.110102	0.337133	0.812739
2140181	2140663	-	CDS	GEMMAAP_RS08965	ispF	WP_026850823.1	2-C-methyl-D-erythritol 2%2C4-cyclodiphosphate synthase	7.80601	0.0799706	0.144502	0.0275617	0.0690448	0.74754	0.445583	0.913709	0.746039
2140684	2141742	-	CDS	GEMMAAP_RS08970	mqnC	WP_026850822.1	dehypoxanthine futalosine cyclase	8.59521	0.11685	0.206615	0.0925836	0.211252	0.540313	0.174587	0.637009	0.163721
2141772	2142641	-	CDS	GEMMAAP_RS08975	NA	WP_026850821.1	menaquinone biosynthesis protein	8.62661	0.231092	0.308395	0.198266	0.189221	0.180268	0.0473855	0.244691	0.249256
2142643	2143842	-	CDS	GEMMAAP_RS08980	NA	WP_075071468.1	CofH family radical SAM protein	9.4308	0.348356	0.342961	0.0374458	0.0769941	0.0286991	0.0281337	0.866567	0.685726
2143909	2145153	-	CDS	GEMMAAP_RS08985	fabF	WP_026850820.1	beta-ketoacyl-ACP synthase II	10.6753	0.118372	0.156114	0.116071	0.0913211	0.474966	0.269278	0.428274	0.522023
2145150	2145389	-	CDS	GEMMAAP_RS08990	NA	WP_026850819.1	acyl carrier protein	8.70688	-0.0141246	-0.0383981	0.0848882	0.0355718	0.967921	0.882292	0.726969	0.880773
2145505	2146248	-	CDS	GEMMAAP_RS08995	fabG	WP_202969219.1	3-oxoacyl-[acyl-carrier-protein] reductase	8.34153	0.436641	0.398988	0.494625	0.263637	0.0111975	0.0169058	0.00395711	0.128119
2146281	2147234	-	CDS	GEMMAAP_RS09000	fabD	WP_053334537.1	ACP S-malonyltransferase	7.68216	0.318272	0.223535	0.308927	0.278953	0.0621881	0.185667	0.0782791	0.107922
2147298	2148290	-	CDS	GEMMAAP_RS09005	NA	WP_026850816.1	ketoacyl-ACP synthase III	8.70746	0.092991	0.0449619	0.205525	0.173508	0.634785	0.818718	0.188133	0.257072
2148287	2149327	-	CDS	GEMMAAP_RS09010	plsX	WP_026850815.1	phosphate acyltransferase PlsX	10.0239	0.186466	0.116988	0.216979	0.219427	0.234748	0.465735	0.134823	0.12001
2149330	2149512	-	CDS	GEMMAAP_RS09015	rpmF	WP_026850814.1	50S ribosomal protein L32	9.11894	-0.0688236	-0.0202458	0.161602	0.238715	0.767548	0.932111	0.357133	0.135585
2149558	2150058	-	CDS	GEMMAAP_RS09020	NA	WP_053334535.1	DUF177 domain-containing protein	10.1416	-0.0412254	-0.0409718	0.185444	0.247106	0.879608	0.859997	0.294953	0.134476
2150195	2150617	-	CDS	GEMMAAP_RS09025	ndk	WP_026850813.1	nucleoside-diphosphate kinase	8.58241	0.254123	0.3488	0.337737	0.555304	0.272542	0.0858603	0.119294	0.00771287
2150716	2151588	-	CDS	GEMMAAP_RS09030	sucD	WP_026850812.1	succinate--CoA ligase subunit alpha	8.08156	-0.649445	-0.467601	-0.711631	-0.544536	0.000133509	0.0033144	3.59104e-05	0.000974222
2151585	2152730	-	CDS	GEMMAAP_RS09035	sucC	WP_026850811.1	ADP-forming succinate--CoA ligase subunit beta	8.54239	-0.768876	-0.497978	-0.919649	-0.610977	1.84617e-05	0.00211669	8.22565e-07	0.000315897
2152873	2155419	-	CDS	GEMMAAP_RS09040	NA	WP_026850810.1	UPF0182 family protein	8.52154	-0.233489	-0.37815	-0.0604239	-0.3606	0.177941	0.0144	0.785547	0.0200339
2155441	2156820	-	CDS	GEMMAAP_RS09045	NA	WP_179947320.1	phosphomannomutase/phosphoglucomutase	8.85977	-0.197931	-0.25459	-0.172513	-0.193003	0.204538	0.0699689	0.250279	0.174825
2156924	2158507	-	CDS	GEMMAAP_RS09050	NA	WP_053334534.1	NADH-quinone oxidoreductase subunit N	8.06925	-0.210641	-0.227864	-0.0947296	-0.15234	0.212921	0.13543	0.624066	0.343364
2158504	2160078	-	CDS	GEMMAAP_RS09055	NA	WP_053334533.1	NADH-quinone oxidoreductase subunit M	7.88494	-0.0496877	-0.155935	-0.113734	-0.158341	0.843769	0.360258	0.550347	0.339578
2160082	2162109	-	CDS	GEMMAAP_RS09060	nuoL	WP_026850808.1	NADH-quinone oxidoreductase subunit L	8.73534	-0.0721036	-0.133929	-0.109077	-0.0973281	0.689408	0.342447	0.470234	0.488334
2162106	2162399	-	CDS	GEMMAAP_RS09065	nuoK	WP_026850807.1	NADH-quinone oxidoreductase subunit NuoK	6.62189	-0.174214	-0.073209	-0.106525	-0.116426	0.440761	0.752343	0.66195	0.592677
2162396	2162902	-	CDS	GEMMAAP_RS09070	NA	WP_026850806.1	NADH-quinone oxidoreductase subunit J	6.55098	-0.423091	-0.164798	-0.00917555	-0.130927	0.0559639	0.487237	0.977655	0.605421
2162899	2163354	-	CDS	GEMMAAP_RS09075	NA	WP_053334558.1	NADH-quinone oxidoreductase subunit I	6.92701	-0.362858	-0.284021	-0.213765	-0.373513	0.0654124	0.131968	0.31247	0.0524407
2163396	2164664	-	CDS	GEMMAAP_RS09080	nuoH	WP_202969220.1	NADH-quinone oxidoreductase subunit NuoH	7.33247	-0.141845	-0.0885154	0.12618	-0.0660282	0.51123	0.672106	0.540737	0.753782
2164766	2166334	-	CDS	GEMMAAP_RS09085	NA	WP_043581653.1	(2Fe-2S)-binding protein	8.40476	-0.179151	-0.121523	0.0628185	-0.0948797	0.32633	0.496047	0.778478	0.602291
2166351	2167679	-	CDS	GEMMAAP_RS09090	nuoF	WP_026850803.1	NADH-quinone oxidoreductase subunit NuoF	8.58311	-0.0556064	-0.1161	-0.0670047	-0.0488561	0.843769	0.578613	0.788	0.825571
2167679	2168230	-	CDS	GEMMAAP_RS09095	NA	WP_158514791.1	NAD(P)H-dependent oxidoreductase subunit E	7.67064	-0.154414	-0.127586	-0.20105	-0.00984103	0.54289	0.58416	0.369867	0.973111
2168227	2169381	-	CDS	GEMMAAP_RS09100	nuoD	WP_043581729.1	NADH dehydrogenase (quinone) subunit D	8.4676	-0.128617	-0.113665	-0.14214	0.0291809	0.50864	0.512845	0.407047	0.884269
2169534	2170277	-	CDS	GEMMAAP_RS09105	NA	WP_075071469.1	NADH-quinone oxidoreductase subunit C	7.87006	-0.0725992	-0.105503	0.0103715	-0.122902	0.765777	0.588179	0.967632	0.500874
2170274	2170900	-	CDS	GEMMAAP_RS09110	NA	WP_053334531.1	NADH-quinone oxidoreductase subunit B	7.83783	-0.133981	-0.0646074	0.0432795	0.0760716	0.506513	0.748305	0.85544	0.699558
2170891	2171295	-	CDS	GEMMAAP_RS09115	NA	WP_026850801.1	NADH-quinone oxidoreductase subunit A	7.34545	-0.113763	-0.185377	0.0572587	0.14558	0.636931	0.340573	0.834181	0.472254
2171561	2172115	+	CDS	GEMMAAP_RS09120	NA	WP_026850800.1	dCTP deaminase	8.28606	-0.0445687	0.111733	-0.149363	0.0885486	0.852072	0.510209	0.365002	0.604772
2172156	2173469	+	CDS	GEMMAAP_RS09125	NA	WP_158514792.1	DUF389 domain-containing protein	8.04625	-0.157432	-0.00218167	-0.00986748	0.153646	0.36429	0.993071	0.965846	0.327395
2173527	2174138	-	CDS	GEMMAAP_RS09130	NA	WP_026850799.1	twin-arginine translocation signal domain-containing protein	7.08289	-0.261736	0.0353755	-0.288766	-0.256492	0.226393	0.896688	0.163079	0.200275
2174135	2174848	-	CDS	GEMMAAP_RS09135	NA	WP_053334529.1	c-type cytochrome	7.0469	-0.244408	-0.066722	-0.204887	-0.158374	0.287413	0.794197	0.369319	0.470788
2175041	2175814	-	CDS	GEMMAAP_RS09140	NA	WP_026850798.1	succinate dehydrogenase/fumarate reductase iron-sulfur subunit	8.8122	-0.0298215	-0.0337609	-0.00557103	-0.0205499	0.916283	0.875102	0.978873	0.922071
2175814	2177727	-	CDS	GEMMAAP_RS09145	NA	WP_026850797.1	fumarate reductase/succinate dehydrogenase flavoprotein subunit	9.46736	-0.0824457	-0.0551582	-0.171638	-0.0561786	0.686084	0.776906	0.275534	0.755421
2177729	2178448	-	CDS	GEMMAAP_RS09150	NA	WP_053334528.1	succinate dehydrogenase cytochrome b subunit	8.34777	-0.140134	0.000546465	-0.140234	-0.0560081	0.5134	0.998016	0.478449	0.792677
2178509	2179438	-	CDS	GEMMAAP_RS09155	mdh	WP_026850796.1	malate dehydrogenase	9.15577	-0.0726445	-0.135476	-0.0392692	-0.00449769	0.817363	0.573464	0.888533	0.990143
2179652	2180623	-	CDS	GEMMAAP_RS09160	moaA	WP_026850795.1	GTP 3'%2C8-cyclase MoaA	8.06606	0.21898	0.193258	0.000351664	-0.0392835	0.210317	0.240463	0.999765	0.852774
2180623	2181093	-	CDS	GEMMAAP_RS09165	NA	WP_158514793.1	molybdenum cofactor biosynthesis protein MoaE	7.40568	0.023965	0.0456183	0.00860974	-0.0283484	0.943013	0.961478	0.973625	0.904898
2181098	2181340	-	CDS	GEMMAAP_RS09170	NA	WP_026850794.1	MoaD/ThiS family protein	7.29803	0.0782704	0.0420645	-0.0957985	-0.115199	0.774093	0.867668	0.705384	0.597251
2181471	2181815	-	CDS	GEMMAAP_RS09175	NA	WP_026850793.1	integration host factor subunit beta	8.60826	0.283537	0.0983322	-0.507294	-0.253507	0.712367	0.89806	0.436734	0.71101
2181928	2183040	-	CDS	GEMMAAP_RS09180	carA	WP_026850792.1	glutamine-hydrolyzing carbamoyl-phosphate synthase small subunit	8.4319	-0.0750945	-0.091924	0.242091	0.258687	0.751723	0.647131	0.168585	0.125611
2183049	2183432	-	CDS	GEMMAAP_RS09185	secG	WP_043581652.1	preprotein translocase subunit SecG	8.15666	0.21562	0.303229	0.126909	0.189988	0.243006	0.0628636	0.543007	0.288175
2183565	2184320	-	CDS	GEMMAAP_RS09190	NA	WP_026850791.1	triose-phosphate isomerase	6.85253	-0.0472397	-0.221563	-0.201176	-0.259359	0.961741	0.265762	0.344333	0.185415
2184348	2185544	-	CDS	GEMMAAP_RS09195	NA	WP_026850790.1	phosphoglycerate kinase	6.48358	-0.174937	-0.119548	-0.0881994	-0.00475227	0.5134	0.631749	0.771771	0.990143
2185707	2186717	-	CDS	GEMMAAP_RS09200	gap	WP_026850789.1	type I glyceraldehyde-3-phosphate dehydrogenase	8.62469	0.0716139	0.0927122	-0.152278	-0.137917	0.793324	0.68122	0.467506	0.479189
2186723	2187388	-	CDS	GEMMAAP_RS19985	NA	WP_158514794.1	ComF family protein	7.71578	-0.268601	-0.231089	0.0683888	0.0758769	0.181027	0.219135	0.806833	0.744466
2187626	2188492	-	CDS	GEMMAAP_RS09210	NA	WP_075071470.1	hypothetical protein	5.93054	0.0371418	0.0488144	0.160436	-0.136921	0.943013	0.893553	0.62072	0.653595
2188501	2188956	-	CDS	GEMMAAP_RS09215	NA	WP_026850788.1	low molecular weight protein arginine phosphatase	4.76674	-0.143767	-0.12046	-0.0986527	0.126088	0.793324	0.789305	0.861291	0.792555
2188956	2189639	-	CDS	GEMMAAP_RS09220	NA	WP_145979073.1	threonylcarbamoyl-AMP synthase	6.27033	-0.0022301	-0.0330966	-0.182711	-0.0430375	0.997129	0.928764	0.569437	0.904898
2189643	2190458	-	CDS	GEMMAAP_RS09225	ispD	WP_053334523.1	2-C-methyl-D-erythritol 4-phosphate cytidylyltransferase	7.6036	-0.019253	0.0293549	0.0179531	0.174078	0.962878	0.926418	0.953861	0.445315
2190477	2191874	-	CDS	GEMMAAP_RS09230	radA	WP_026850787.1	DNA repair protein RadA	7.80066	0.0684006	0.245696	0.029636	-0.0641235	0.827239	0.232416	0.917311	0.796529
2191874	2193358	-	CDS	GEMMAAP_RS09235	dnaB	WP_026850786.1	replicative DNA helicase	7.98204	-0.109005	0.100357	-0.189016	-0.0352708	0.615017	0.607182	0.295282	0.869582
2193410	2194606	-	CDS	GEMMAAP_RS09240	NA	WP_202969211.1	uracil-DNA glycosylase	9.01678	0.187317	0.266913	0.0718881	0.17235	0.373788	0.138968	0.776836	0.354349
2194665	2194874	-	CDS	GEMMAAP_RS09245	NA	WP_026850785.1	DNA-directed RNA polymerase subunit omega	9.10368	0.252315	0.252753	0.133877	0.127011	0.213433	0.180618	0.543007	0.529149
2194874	2195521	-	CDS	GEMMAAP_RS09250	gmk	WP_043581651.1	guanylate kinase	9.66347	0.0915603	0.137448	0.0422789	0.0291125	0.650375	0.413304	0.845755	0.883339
2195518	2196393	-	CDS	GEMMAAP_RS09255	NA	WP_026850784.1	YicC family protein	8.46162	0.109905	0.0214086	0.166928	0.0127281	0.61929	0.932434	0.370715	0.958538
2196437	2198404	-	CDS	GEMMAAP_RS09260	NA	WP_158514795.1	hypothetical protein	8.52684	0.239916	0.192728	0.417025	0.13044	0.139906	0.220343	0.00606974	0.424917
2198401	2199882	-	CDS	GEMMAAP_RS09265	NA	WP_043581649.1	leucyl aminopeptidase	8.66047	0.227416	0.325861	0.087645	-0.0599411	0.196697	0.0384446	0.66826	0.761971
2200471	2201064	-	CDS	GEMMAAP_RS09280	NA	WP_026850781.1	Spy/CpxP family protein refolding chaperone	7.49039	0.318061	0.0924817	0.149928	-0.0583978	0.356131	0.808575	0.703422	0.881548
2201061	2201756	-	CDS	GEMMAAP_RS09285	NA	WP_026850780.1	zf-HC2 domain-containing protein	6.61803	0.143703	0.220076	0.19325	0.172173	0.610167	0.328054	0.435705	0.459328
2201749	2202303	-	CDS	GEMMAAP_RS09290	NA	WP_026850779.1	RNA polymerase sigma factor	6.28002	0.297578	0.146625	0.152395	0.232689	0.26378	0.598623	0.62132	0.361361
2202413	2203159	+	CDS	GEMMAAP_RS09295	NA	WP_082821201.1	glycerophosphodiester phosphodiesterase	6.51668	-0.20609	-0.0782296	-0.186716	-0.113657	0.440077	0.778355	0.47457	0.663978
2203113	2203472	-	CDS	GEMMAAP_RS09300	NA	WP_026850777.1	hypothetical protein	7.15232	0.266057	0.143421	0.0685934	0.212547	0.22873	0.526154	0.814078	0.313042
2203607	2203900	-	CDS	GEMMAAP_RS09305	rpmA	WP_026850776.1	50S ribosomal protein L27	9.68054	0.261087	0.268766	0.353302	0.479578	0.22237	0.174587	0.067912	0.0120001
2203952	2204269	-	CDS	GEMMAAP_RS09310	rplU	WP_026850775.1	50S ribosomal protein L21	9.21127	0.217532	0.114019	0.1548	0.258084	0.25367	0.573825	0.422595	0.134201
2204358	2205932	-	CDS	GEMMAAP_RS09315	NA	WP_026850774.1	Rne/Rng family ribonuclease	9.15264	-0.0200256	-0.0304799	0.156589	0.168189	0.945077	0.885543	0.325098	0.261709
2206374	2207591	-	CDS	GEMMAAP_RS09320	NA	WP_026850773.1	acyl-CoA dehydrogenase family protein	7.51274	-0.406249	-0.30721	0.171016	0.0620313	0.0338451	0.09915	0.460178	0.803534
2207618	2209414	-	CDS	GEMMAAP_RS09325	NA	WP_053334521.1	RecQ family ATP-dependent DNA helicase	7.42904	0.0871813	0.0440306	0.0621666	0.282157	0.775698	0.878437	0.843301	0.197717
2209716	2212229	-	CDS	GEMMAAP_RS09330	NA	WP_053334520.1	U32 family peptidase	9.27061	0.143513	0.207543	0.131146	0.2203	0.401288	0.153251	0.412964	0.125272
2212294	2212437	-	CDS	GEMMAAP_RS20535	NA	WP_158514796.1	hypothetical protein	6.59291	0.125096	-0.0500521	0.112608	-0.0618618	0.647872	0.85848	0.681326	0.817735
2212434	2212787	-	CDS	GEMMAAP_RS09335	NA	WP_145979075.1	hypothetical protein	6.73205	0.076031	-0.0410541	0.102692	0.0674949	0.802956	0.882774	0.70539	0.791933
2212793	2214169	-	CDS	GEMMAAP_RS09340	NA	WP_043581647.1	DUF1446 domain-containing protein	8.17347	0.0253248	-0.0820441	-0.107933	-0.16631	0.928153	0.637952	0.526729	0.257888
2214169	2215785	-	CDS	GEMMAAP_RS09345	NA	WP_082821203.1	acyl-CoA carboxylase subunit beta	8.66638	0.0939673	0.0128671	0.154839	0.0844003	0.638106	0.957025	0.349672	0.627114
2215782	2216195	-	CDS	GEMMAAP_RS09350	NA	WP_026850769.1	cobalamin B12-binding domain-containing protein	7.65435	0.125316	0.134352	0.0174165	0.0876512	0.6204	0.543711	0.952595	0.716144
2216273	2217028	-	CDS	GEMMAAP_RS09355	NA	WP_053334519.1	class I SAM-dependent methyltransferase	7.66159	0.117019	0.0310727	0.146817	0.21173	0.545488	0.885572	0.408744	0.185996
2217140	2217583	+	CDS	GEMMAAP_RS20540	NA	WP_053334518.1	BLUF domain-containing protein	7.03472	0.088384	-0.121228	0.055312	0.0596155	0.736363	0.571715	0.843189	0.802429
2217676	2219370	-	CDS	GEMMAAP_RS09365	NA	WP_082821205.1	methylmalonyl-CoA mutase family protein	9.03687	0.187829	0.177435	0.26363	0.236112	0.345004	0.342642	0.134583	0.171023
2219367	2220518	-	CDS	GEMMAAP_RS09370	meaB	WP_026850767.1	methylmalonyl Co-A mutase-associated GTPase MeaB	8.21674	0.0678825	0.173556	0.357876	0.385482	0.804845	0.367897	0.0490186	0.0311249
2220493	2221446	-	CDS	GEMMAAP_RS09375	NA	WP_026850766.1	CBS domain-containing protein	6.93273	-0.0837627	-0.0476231	0.218351	0.0619966	0.805231	0.876995	0.39402	0.832665
2221443	2222726	-	CDS	GEMMAAP_RS09380	NA	WP_053334517.1	hemolysin family protein	7.27447	0.436533	0.240532	-0.00994463	0.0698347	0.00705407	0.137226	0.968955	0.731167
2222723	2223202	-	CDS	GEMMAAP_RS09385	ybeY	WP_053334516.1	rRNA maturation RNase YbeY	7.15562	0.0808586	0.0970519	0.0248292	0.0226982	0.782221	0.686099	0.929841	0.933484
2223199	2224104	-	CDS	GEMMAAP_RS09390	NA	WP_202969221.1	PhoH family protein	8.10099	0.163984	0.165472	-0.0286924	-0.034643	0.339617	0.294222	0.961607	0.917886
2224193	2226013	-	CDS	GEMMAAP_RS09395	aspS	WP_053334515.1	aspartate--tRNA ligase	9.07081	0.103588	0.0998674	0.0318052	0.0477949	0.644267	0.629191	0.89333	0.825571
2226191	2227087	+	CDS	GEMMAAP_RS09400	NA	WP_026850763.1	hypothetical protein	7.79314	0.125653	0.132693	-0.15884	-0.0177516	0.813687	0.767539	0.751327	0.972436
2227084	2228184	+	CDS	GEMMAAP_RS09405	rlmN	WP_026850762.1	23S rRNA (adenine(2503)-C(2))-methyltransferase RlmN	7.74991	-0.116461	-0.0644564	0.288046	0.362452	0.596858	0.764879	0.105175	0.0331425
2228113	2228625	-	CDS	GEMMAAP_RS09410	NA	WP_026850761.1	LytR C-terminal domain-containing protein	6.58253	0.319412	-0.00368818	0.0752075	-0.0551289	0.269947	0.993071	0.845039	0.872479
2228650	2229180	-	CDS	GEMMAAP_RS09415	NA	WP_026850760.1	hypothetical protein	7.30348	0.0767127	0.0655716	-0.0206144	-0.151904	0.785122	0.785441	0.938003	0.445315
2229197	2230003	-	CDS	GEMMAAP_RS09420	NA	WP_043581708.1	tryptophan synthase subunit alpha	8.37699	0.0204169	-0.0644726	0.2725	0.121081	0.947404	0.750477	0.0914714	0.480213
2229987	2231456	-	CDS	GEMMAAP_RS09425	NA	WP_026850758.1	HD domain-containing protein	7.54559	0.0561558	0.0613653	0.190461	0.123875	0.823746	0.768129	0.289232	0.488334
2231453	2233150	-	CDS	GEMMAAP_RS09430	NA	WP_026850757.1	HEAT repeat domain-containing protein	8.11731	0.16154	0.0964064	0.0296512	0.05194	0.32883	0.569193	0.887169	0.773698
2233147	2234343	-	CDS	GEMMAAP_RS09435	trpB	WP_026850756.1	tryptophan synthase subunit beta	8.51427	0.201721	0.164016	0.0243304	0.118837	0.250141	0.334089	0.915507	0.488334
2234346	2235032	-	CDS	GEMMAAP_RS09440	NA	WP_026850755.1	phosphoribosylanthranilate isomerase	6.6639	0.242136	0.227399	0.429782	0.61472	0.369686	0.35227	0.0896361	0.0114433
2235039	2235845	-	CDS	GEMMAAP_RS09445	NA	WP_075071472.1	indole-3-glycerol phosphate synthase TrpC	7.18334	0.371601	0.326913	0.291554	0.327284	0.160028	0.186254	0.303422	0.216753
2235988	2236596	+	CDS	GEMMAAP_RS09450	lexA	WP_026850754.1	transcriptional repressor LexA	8.88271	0.111449	0.336853	0.372686	0.61684	0.641037	0.0591792	0.0414315	0.000863459
2236624	2237679	-	CDS	GEMMAAP_RS09455	trpD	WP_026850753.1	anthranilate phosphoribosyltransferase	7.97997	0.113002	0.124655	0.0226445	0.0263597	0.615017	0.51947	0.927067	0.912372
2237669	2238979	-	CDS	GEMMAAP_RS09460	NA	WP_026850752.1	GAF domain-containing protein	8.12418	-0.00922021	0.063482	-0.0326857	-0.0285435	0.978292	0.764061	0.888533	0.900648
2239138	2239914	+	CDS	GEMMAAP_RS09465	truA	WP_053334512.1	tRNA pseudouridine(38-40) synthase TruA	9.32847	0.181054	0.241228	-0.0243651	0.208663	0.288145	0.109436	0.909158	0.163459
2239952	2241379	+	CDS	GEMMAAP_RS09470	NA	WP_075071473.1	trypsin-like peptidase domain-containing protein	8.40319	0.125113	0.186626	0.0787842	-0.0204369	0.578344	0.310258	0.741498	0.93228
2241421	2242860	+	CDS	GEMMAAP_RS09475	NA	WP_026850751.1	adenylosuccinate lyase	8.01798	0.0207292	-0.00295457	-0.156064	-0.112693	0.951799	0.991468	0.407047	0.544628
2242857	2243801	+	CDS	GEMMAAP_RS09480	NA	WP_026850750.1	phosphoribosylaminoimidazolesuccinocarboxamide synthase	7.63126	0.0768377	0.094072	0.0537284	0.0486727	0.794957	0.698418	0.852701	0.85167
2243991	2244845	+	CDS	GEMMAAP_RS09485	pssA	WP_158514797.1	CDP-diacylglycerol--serine O-phosphatidyltransferase	7.28085	0.00731004	0.116098	0.0329638	-4.80897e-05	0.98808	0.664115	0.917311	0.999949
2244842	2245099	+	CDS	GEMMAAP_RS09490	purS	WP_026850749.1	phosphoribosylformylglycinamidine synthase subunit PurS	6.41763	-0.128935	-0.0609065	-0.0550789	-0.115261	0.726056	0.86081	0.883227	0.717958
2245096	2245800	+	CDS	GEMMAAP_RS09495	purQ	WP_026850748.1	phosphoribosylformylglycinamidine synthase subunit PurQ	8.06481	-0.00852605	-0.145124	-0.0740289	-0.126437	0.978292	0.365325	0.837777	0.422462
2245797	2248130	+	CDS	GEMMAAP_RS09500	purL	WP_026850747.1	phosphoribosylformylglycinamidine synthase subunit PurL	8.96571	0.0969563	0.0165109	0.113492	-0.0934485	0.602931	0.938055	0.477942	0.54115
2248145	2249548	+	CDS	GEMMAAP_RS09505	NA	WP_043581646.1	amidophosphoribosyltransferase	8.76529	0.151419	0.0326194	0.17762	0.000520811	0.531381	0.906526	0.38945	0.999732
2249586	2252249	+	CDS	GEMMAAP_RS09510	NA	WP_026850746.1	pyruvate%2C phosphate dikinase	8.72786	-0.0911757	-0.206754	0.110786	-0.0318678	0.604354	0.11968	0.469664	0.853804
2252310	2252885	+	CDS	GEMMAAP_RS09515	NA	WP_145979077.1	hypothetical protein	5.72543	-0.53132	-0.263585	0.0793134	-0.0850339	0.0588725	0.354353	0.85001	0.814407
2252916	2254205	+	CDS	GEMMAAP_RS09520	NA	WP_026850745.1	NAD(P)-binding domain-containing protein	5.97433	-0.363106	-0.389969	-0.543282	-0.460056	0.194959	0.11821	0.0416008	0.0787617
2254734	2255795	-	CDS	GEMMAAP_RS09530	dusB	WP_075071474.1	tRNA dihydrouridine synthase DusB	7.55679	0.147263	0.183613	0.242964	0.143296	0.5201	0.337586	0.207426	0.46484
2255877	2256329	+	CDS	GEMMAAP_RS09535	NA	WP_053334506.1	PTS sugar transporter subunit IIA	7.86706	-0.17557	-0.0746827	0.0343023	0.217601	0.377709	0.726157	0.889921	0.226221
2256354	2257670	-	CDS	GEMMAAP_RS09540	NA	WP_053334505.1	MATE family efflux transporter	7.72731	0.106111	0.402598	0.579599	0.530415	0.615017	0.00877026	0.000647469	0.00168316
2257729	2259228	-	CDS	GEMMAAP_RS09545	NA	WP_053334504.1	amidohydrolase family protein	8.70225	0.0513117	0.179538	0.175858	0.175959	0.804112	0.192184	0.217274	0.199333
2259233	2260783	-	CDS	GEMMAAP_RS09550	guaA	WP_026850742.1	glutamine-hydrolyzing GMP synthase	8.4521	0.206579	0.311793	0.171826	0.268476	0.161747	0.019561	0.24814	0.0524228
2260783	2261295	-	CDS	GEMMAAP_RS09555	NA	WP_026850741.1	YfcE family phosphodiesterase	7.33899	0.142916	0.293139	0.152643	0.0661278	0.549662	0.110571	0.505122	0.784626
2261295	2262566	-	CDS	GEMMAAP_RS09560	lysA	WP_043581644.1	diaminopimelate decarboxylase	8.47782	0.251279	0.350318	0.196422	0.289302	0.177941	0.0356503	0.296177	0.0956714
2262587	2264056	-	CDS	GEMMAAP_RS09565	NA	WP_026850739.1	proline--tRNA ligase	8.89346	0.126541	0.218811	0.0415577	0.145386	0.533208	0.176533	0.856686	0.37733
2264053	2265357	-	CDS	GEMMAAP_RS09570	hisS	WP_053334503.1	histidine--tRNA ligase	8.09776	0.0632827	0.147175	0.00858717	0.141299	0.788643	0.377564	0.971402	0.390812
2265367	2266569	-	CDS	GEMMAAP_RS09575	NA	WP_053334502.1	bifunctional folylpolyglutamate synthase/dihydrofolate synthase	8.27588	-0.0324697	0.0694783	0.108623	0.091599	0.992948	0.711142	0.549446	0.599867
2266710	2267579	-	CDS	GEMMAAP_RS09580	NA	WP_026850738.1	acetyl-CoA carboxylase%2C carboxyltransferase subunit beta	8.73657	0.131635	0.153674	0.00592002	-0.0952578	0.474966	0.334372	0.977759	0.555707
2267690	2268955	-	CDS	GEMMAAP_RS09585	rodA	WP_053334501.1	rod shape-determining protein RodA	7.15318	0.133317	0.111413	0.046024	-0.228794	0.581489	0.60911	0.863182	0.232453
2268960	2270720	-	CDS	GEMMAAP_RS09590	mrdA	WP_043581643.1	penicillin-binding protein 2	7.69543	0.128206	0.0549736	0.294118	0.277885	0.558399	0.802817	0.105214	0.1138
2270763	2271272	-	CDS	GEMMAAP_RS09595	mreD	WP_026850736.1	rod shape-determining protein MreD	6.48452	-0.00459044	-0.207075	0.399289	0.376394	0.992901	0.373844	0.0959637	0.108145
2271272	2272405	-	CDS	GEMMAAP_RS09600	NA	WP_026850735.1	rod shape-determining protein MreC	7.89347	0.233962	0.0936076	0.357902	0.251496	0.189792	0.637952	0.0337338	0.136975
2272441	2273478	-	CDS	GEMMAAP_RS09605	NA	WP_026850734.1	rod shape-determining protein	9.21454	0.0539563	0.0702872	0.119155	0.123345	0.851972	0.768096	0.576019	0.526753
2273751	2274863	-	CDS	GEMMAAP_RS09610	ald	WP_026850733.1	alanine dehydrogenase	8.97644	-0.0368181	0.347532	-0.050926	0.03857	0.89544	0.0295722	0.829938	0.857034
2274890	2276233	-	CDS	GEMMAAP_RS09615	NA	WP_053334500.1	insulinase family protein	8.77887	0.316021	0.554216	0.24475	0.21198	0.153049	0.00604509	0.268822	0.325303
2276154	2278346	-	CDS	GEMMAAP_RS09620	NA	WP_026850732.1	polyribonucleotide nucleotidyltransferase	10.2848	0.154747	0.327379	0.0102024	0.00125592	0.327914	0.0152448	0.95746	0.994026
2278428	2278688	-	CDS	GEMMAAP_RS09625	rpsO	WP_026850731.1	30S ribosomal protein S15	8.84505	0.136305	0.149384	0.0173371	0.278639	0.676628	0.603586	0.961644	0.271736
2278826	2280430	+	CDS	GEMMAAP_RS09630	NA	WP_053334499.1	serine/threonine protein kinase	7.19205	0.131492	0.0945689	0.096409	0.126689	0.607663	0.69774	0.726386	0.581361
2280460	2280915	-	CDS	GEMMAAP_RS09635	NA	WP_145979078.1	hypothetical protein	7.07591	0.104362	0.0469019	0.397199	0.162095	0.656652	0.841141	0.024248	0.382337
2280912	2282099	-	CDS	GEMMAAP_RS09640	rseP	WP_026850729.1	RIP metalloprotease RseP	8.48161	0.304315	0.0276262	0.242664	0.00986268	0.210848	0.932837	0.304338	0.974721
2282105	2283289	-	CDS	GEMMAAP_RS09645	NA	WP_053334498.1	1-deoxy-D-xylulose-5-phosphate reductoisomerase	8.4665	0.165828	0.086782	0.371621	0.0936859	0.40355	0.678499	0.0233433	0.6228
2283286	2284149	-	CDS	GEMMAAP_RS09650	NA	WP_026850727.1	phosphatidate cytidylyltransferase	7.9967	0.287515	0.299814	0.568759	0.394854	0.0935784	0.0629923	0.000959479	0.0201283
2284163	2284912	-	CDS	GEMMAAP_RS09655	NA	WP_043581642.1	isoprenyl transferase	8.65194	0.345306	0.284743	0.328664	0.242341	0.0587904	0.110102	0.0678526	0.18186
2284961	2285515	-	CDS	GEMMAAP_RS09660	frr	WP_026850725.1	ribosome recycling factor	8.5675	0.222231	0.124377	0.17607	0.123649	0.226393	0.511078	0.329847	0.487362
2285512	2286246	-	CDS	GEMMAAP_RS09665	NA	WP_026850724.1	UMP kinase	8.59204	0.283006	0.181712	0.475211	0.398969	0.0656348	0.246971	0.00156717	0.00760346
2286252	2287133	-	CDS	GEMMAAP_RS09670	NA	WP_026850723.1	translation elongation factor Ts	8.54393	0.369791	0.193693	0.527951	0.407527	0.0276949	0.27202	0.00156717	0.013939
2287345	2288307	-	CDS	GEMMAAP_RS09675	rpsB	WP_043581641.1	30S ribosomal protein S2	9.93791	0.198374	0.128066	0.0454921	-0.0529982	0.636806	0.755552	0.918987	0.90431
2288464	2288853	-	CDS	GEMMAAP_RS09680	rpsI	WP_026850722.1	30S ribosomal protein S9	9.33825	0.0399229	0.0124587	0.279989	0.345071	0.883461	0.961478	0.0959637	0.0347648
2288853	2289302	-	CDS	GEMMAAP_RS09685	rplM	WP_026850721.1	50S ribosomal protein L13	9.86338	0.156532	0.0775063	0.209593	0.227231	0.540313	0.768571	0.333129	0.266938
2289706	2290059	+	CDS	GEMMAAP_RS09690	mscL	WP_053334497.1	large conductance mechanosensitive channel protein MscL	6.79762	-0.151199	-0.17618	0.118469	0.236332	0.629308	0.50769	0.735183	0.368886
2290123	2290635	-	CDS	GEMMAAP_RS09695	NA	WP_053334496.1	biotin/lipoyl-binding protein	7.28728	-0.19535	-0.148493	0.0647538	-0.00626128	0.355834	0.457903	0.809687	0.981897
2290632	2292038	-	CDS	GEMMAAP_RS09700	rlmD	WP_026850720.1	23S rRNA (uracil(1939)-C(5))-methyltransferase RlmD	8.67725	-0.287266	-0.0416205	-0.122853	-0.126068	0.0972253	0.856858	0.536611	0.481243
2292067	2293599	-	CDS	GEMMAAP_RS09705	accC	WP_043581693.1	acetyl-CoA carboxylase biotin carboxylase subunit	8.65497	-0.127688	0.0300736	-0.131603	-0.0453966	0.548872	0.89896	0.504572	0.831462
2293608	2295146	-	CDS	GEMMAAP_RS09710	NA	WP_026850719.1	acyl-CoA carboxylase subunit beta	8.40886	-0.0290443	0.105186	-0.0590326	0.0525253	0.909299	0.511078	0.804197	0.765824
2295288	2295695	-	CDS	GEMMAAP_RS09715	NA	WP_026850718.1	energy transducer TonB	6.78119	0.408481	-0.196775	0.215818	0.088402	0.179201	0.538693	0.544804	0.814407
2295997	2296542	+	CDS	GEMMAAP_RS09720	NA	WP_026850717.1	hypothetical protein	7.94827	0.0943349	0.0144939	-0.10366	0.0312284	0.794957	0.970664	0.771771	0.927709
2296687	2298486	-	CDS	GEMMAAP_RS09725	NA	WP_053334495.1	30S ribosomal protein S1	10.4496	0.251093	0.190813	0.25175	0.18314	0.0813737	0.18341	0.0680898	0.191179
2298612	2300606	-	CDS	GEMMAAP_RS09730	aroA	WP_043581640.1	3-phosphoshikimate 1-carboxyvinyltransferase	8.47192	0.0225255	-0.271807	0.147918	-0.205062	0.938158	0.0574289	0.342857	0.153115
2300603	2301454	-	CDS	GEMMAAP_RS09735	NA	WP_026850715.1	2%2C3%2C4%2C5-tetrahydropyridine-2%2C6-dicarboxylate N-succinyltransferase	7.81814	-0.0870923	-0.252061	0.0523935	-0.168405	0.774093	0.226355	0.85943	0.43523
2301497	2302390	-	CDS	GEMMAAP_RS09740	NA	WP_026850714.1	4-hydroxy-tetrahydrodipicolinate synthase	7.07579	-0.0697142	-0.137387	0.273191	-0.136305	0.832555	0.573464	0.223387	0.570225
2302387	2303112	-	CDS	GEMMAAP_RS09745	NA	WP_043581639.1	4-hydroxy-tetrahydrodipicolinate reductase	7.14932	0.0483525	-0.077168	0.132713	-0.173316	0.859219	0.720099	0.513404	0.330618
2303109	2304464	-	CDS	GEMMAAP_RS09750	lysC	WP_043581638.1	lysine-sensitive aspartokinase 3	8.50751	0.150695	-0.0259693	0.146532	0.0479018	0.543259	0.928764	0.525603	0.850899
2304461	2305537	-	CDS	GEMMAAP_RS09755	asd	WP_026850712.1	aspartate-semialdehyde dehydrogenase	8.43768	0.0489575	0.0470074	0.189445	0.0912536	0.851715	0.82769	0.286936	0.632665
2305534	2306526	-	CDS	GEMMAAP_RS09760	NA	WP_026850711.1	M20/M25/M40 family metallo-hydrolase	8.91778	0.0440094	-0.020576	0.0841729	0.0573449	0.863953	0.932111	0.689117	0.775404
2306608	2306826	-	CDS	GEMMAAP_RS09765	NA	WP_158514798.1	hypothetical protein	7.16987	-0.17596	-0.236191	-0.348743	-0.283227	0.459143	0.227261	0.0790653	0.149169
2308826	2308996	+	CDS	GEMMAAP_RS20545	NA	WP_158514799.1	hypothetical protein	6.60259	0.102328	0.271701	0.151288	0.08568	0.692046	0.134406	0.513469	0.716559
2309003	2309176	+	CDS	GEMMAAP_RS20550	NA	WP_158514800.1	hypothetical protein	7.017	0.14594	0.293886	0.107025	0.0252246	0.574234	0.133036	0.689117	0.928925
2310016	2311833	-	CDS	GEMMAAP_RS09785	NA	WP_053334494.1	hypothetical protein	8.18328	0.0718098	0.0613438	0.11266	0.165656	0.775698	0.780888	0.58886	0.350568
2312031	2313692	+	CDS	GEMMAAP_RS09790	NA	WP_158514801.1	hypothetical protein	8.07501	0.0697329	0.0768153	0.115149	0.0363126	0.730877	0.658464	0.489037	0.844113
2313668	2315410	-	CDS	GEMMAAP_RS09795	recN	WP_053334493.1	DNA repair protein RecN	8.50553	0.280241	0.166465	0.172772	0.138626	0.0490683	0.258158	0.254172	0.347503
2315439	2316311	-	CDS	GEMMAAP_RS09800	NA	WP_053334492.1	NAD(+)/NADH kinase	8.78559	0.240071	0.169317	0.192639	0.0961463	0.157209	0.318571	0.255927	0.598331
2316311	2318209	-	CDS	GEMMAAP_RS09805	NA	WP_053334491.1	1-deoxy-D-xylulose-5-phosphate synthase	9.76935	0.421051	0.279478	0.315102	0.151423	0.00552906	0.0654737	0.0385894	0.343004
2318279	2319199	-	CDS	GEMMAAP_RS09810	NA	WP_053334490.1	polyprenyl synthetase family protein	8.83591	0.182378	0.0804771	0.175904	0.0388203	0.379853	0.720099	0.369181	0.866805
2319203	2319424	-	CDS	GEMMAAP_RS09815	xseB	WP_026850705.1	exodeoxyribonuclease VII small subunit	7.24855	0.0230468	0.0550131	0.18464	0.251089	0.960675	0.862863	0.530163	0.323824
2319421	2320704	-	CDS	GEMMAAP_RS09820	xseA	WP_053334489.1	exodeoxyribonuclease VII large subunit	8.25872	-0.0623472	-0.104564	0.249466	0.104628	0.839861	0.663129	0.242278	0.654955
2320691	2321587	-	CDS	GEMMAAP_RS09825	NA	WP_026850704.1	bifunctional 5%2C10-methylenetetrahydrofolate dehydrogenase/5%2C10-methenyltetrahydrofolate cyclohydrolase	8.29593	-0.0943413	-0.153204	0.0825474	0.0109327	0.638106	0.346203	0.675316	0.961229
2321577	2323163	-	CDS	GEMMAAP_RS09830	rny	WP_053334488.1	ribonuclease Y	8.51178	-0.0300386	-0.187086	-0.012366	-0.076891	0.93284	0.344478	0.96433	0.728675
2323359	2323649	-	CDS	GEMMAAP_RS09835	NA	WP_158514802.1	cell division protein ZapA	7.50204	0.0677058	0.0635198	0.10064	0.0849651	0.805231	0.785441	0.667563	0.701214
2323667	2324107	-	CDS	GEMMAAP_RS09840	NA	WP_026850702.1	hypothetical protein	8.02235	-0.0286606	-0.0370307	-0.0222971	-0.016394	0.93284	0.880212	0.928518	0.946389
2324097	2326532	-	CDS	GEMMAAP_RS09845	NA	WP_026850701.1	phenylalanine--tRNA ligase subunit beta	9.43728	0.013148	0.0181427	0.106852	0.0744052	0.961741	0.93159	0.511572	0.642818
2326529	2327539	-	CDS	GEMMAAP_RS09850	pheS	WP_026850700.1	phenylalanine--tRNA ligase subunit alpha	8.16222	0.0934424	0.0558086	0.21097	0.194022	0.687489	0.795496	0.243606	0.266541
2327650	2328021	-	CDS	GEMMAAP_RS09855	rplT	WP_026850699.1	50S ribosomal protein L20	9.02578	-0.14329	-0.204172	0.0489911	0.28211	0.577547	0.338972	0.861759	0.155443
2328034	2328231	-	CDS	GEMMAAP_RS09860	rpmI	WP_026850698.1	50S ribosomal protein L35	8.27993	-0.106556	-0.0875211	-0.0165756	0.0901534	0.715881	0.739587	0.954912	0.717946
2328311	2328829	-	CDS	GEMMAAP_RS09865	NA	WP_043581685.1	translation initiation factor IF-3	8.75666	-0.0856603	-0.0608	-0.147789	-0.0860417	0.712367	0.776791	0.408593	0.643384
2329150	2330046	-	CDS	GEMMAAP_RS09870	NA	WP_053334486.1	MBL fold metallo-hydrolase	8.21589	-0.122726	0.0626527	0.343089	0.39113	0.608143	0.789305	0.0599128	0.0296307
2330043	2331032	-	CDS	GEMMAAP_RS09875	NA	WP_145979081.1	3'-5' exonuclease	8.6605	0.122545	0.34283	0.370559	0.484528	0.640837	0.0796045	0.0635824	0.0138937
2331140	2331784	+	CDS	GEMMAAP_RS09880	NA	WP_026850694.1	redox-sensing transcriptional repressor Rex	6.8701	-0.0911555	-0.568248	-0.307996	-0.263413	0.800905	0.0123389	0.233063	0.289551
2331806	2332696	-	CDS	GEMMAAP_RS09885	rsmA	WP_082821213.1	16S rRNA (adenine(1518)-N(6)/adenine(1519)-N(6))-dimethyltransferase RsmA	6.98698	-0.0275971	0.077768	-0.000128727	0.0265164	0.945447	0.769545	0.999765	0.928148
2332704	2334338	-	CDS	GEMMAAP_RS09890	NA	WP_026850693.1	SpoIIE family protein phosphatase	7.6688	-0.139794	-0.0509329	0.0803738	-0.0703149	0.538655	0.826154	0.747716	0.746039
2334335	2334859	-	CDS	GEMMAAP_RS09895	NA	WP_158514803.1	ATP-binding protein	7.09522	-0.0422779	-0.0365812	-0.0720693	-0.271349	0.895275	0.88866	0.788745	0.15288
2334864	2335196	-	CDS	GEMMAAP_RS09900	NA	WP_053334483.1	STAS domain-containing protein	7.37675	-0.273184	-0.309482	-0.105987	-0.171836	0.17994	0.0885192	0.661062	0.383467
2335204	2336229	-	CDS	GEMMAAP_RS09905	NA	WP_026850691.1	phosphotransacetylase	7.99043	-0.307588	-0.238934	-0.282372	-0.153498	0.0672902	0.143193	0.0944031	0.370141
2336226	2336789	-	CDS	GEMMAAP_RS09910	coaD	WP_145979082.1	pantetheine-phosphate adenylyltransferase	6.99	-0.18364	-0.107785	0.0302474	-0.0017634	0.410537	0.624503	0.912995	0.994026
2336786	2337307	-	CDS	GEMMAAP_RS09915	rsmD	WP_026850689.1	16S rRNA (guanine(966)-N(2))-methyltransferase RsmD	6.38653	-0.500556	-0.195165	-0.336926	-0.0555946	0.0118175	0.34467	0.110666	0.827515
2337311	2339074	-	CDS	GEMMAAP_RS09920	recJ	WP_158514804.1	single-stranded-DNA-specific exonuclease RecJ	8.5769	-0.0682758	0.0047154	-0.190751	-0.0767881	0.732384	0.981148	0.193855	0.634386
2339154	2339867	-	CDS	GEMMAAP_RS09925	NA	WP_043581634.1	hypothetical protein	6.4182	0.202613	0.157912	-0.104032	-0.222401	0.477738	0.542398	0.754562	0.365683
2339872	2341836	-	CDS	GEMMAAP_RS09930	NA	WP_053334482.1	DNA primase	7.39457	0.105214	0.144832	0.258942	0.100202	0.65386	0.453152	0.172977	0.634092
2341887	2344349	-	CDS	GEMMAAP_RS09935	NA	WP_145979083.1	Smr/MutS family protein	8.21331	0.44471	0.363743	0.317003	0.140527	0.00530456	0.0197669	0.0521542	0.414769
2344383	2344847	-	CDS	GEMMAAP_RS09940	NA	WP_053334481.1	GatB/YqeY domain-containing protein	8.78023	0.114937	0.0878303	0.0125452	0.174643	0.586455	0.660998	0.956918	0.2953
2344844	2345032	-	CDS	GEMMAAP_RS09945	rpsU	WP_026850684.1	30S ribosomal protein S21	8.9773	0.000146706	-0.0868718	0.0547115	0.316653	0.999683	0.723975	0.844375	0.101397
2345265	2345606	-	CDS	GEMMAAP_RS09950	NA	WP_026850683.1	histidine triad nucleotide-binding protein	6.83791	0.206695	0.169331	0.0745622	0.13026	0.417712	0.465812	0.810074	0.593777
2345603	2346400	-	CDS	GEMMAAP_RS09955	NA	WP_026850682.1	16S rRNA (uracil(1498)-N(3))-methyltransferase	7.56275	0.199258	0.194714	0.0658657	0.0197335	0.348917	0.318571	0.808544	0.938967
2346373	2347230	-	CDS	GEMMAAP_RS09960	NA	WP_053334480.1	50S ribosomal protein L11 methyltransferase	8.01837	0.186644	0.153941	0.209393	0.0939755	0.291958	0.359531	0.205228	0.602144
2347223	2348356	-	CDS	GEMMAAP_RS09965	dnaJ	WP_026850681.1	molecular chaperone DnaJ	8.50209	0.175216	0.295207	0.0791991	0.158559	0.327914	0.0533755	0.697278	0.324246
2348490	2349548	-	CDS	GEMMAAP_RS09970	hrcA	WP_026850680.1	heat-inducible transcriptional repressor HrcA	7.92276	0.0691683	0.10536	0.0307679	0.0109961	0.768994	0.571715	0.889921	0.962461
2349559	2350668	-	CDS	GEMMAAP_RS09975	hemW	WP_158514805.1	radical SAM family heme chaperone HemW	6.92049	0.148502	0.129281	-0.0299415	-0.0264829	0.585195	0.59314	0.919767	0.926783
2350737	2351642	-	CDS	GEMMAAP_RS09980	dprA	WP_053334478.1	DNA-processing protein DprA	7.34342	0.0926312	0.146004	0.30363	0.326711	0.683141	0.414821	0.0804781	0.0539269
2351623	2352645	-	CDS	GEMMAAP_RS09985	obgE	WP_026850679.1	GTPase ObgE	7.90412	-0.0142638	-0.0152338	0.11486	0.0772592	0.966066	0.953649	0.584257	0.713386
2352674	2353360	-	CDS	GEMMAAP_RS09990	NA	WP_026850678.1	carboxymuconolactone decarboxylase family protein	7.65297	0.042445	-0.00528701	0.149307	0.0616933	0.891293	0.984332	0.489878	0.790376
2353357	2354466	-	CDS	GEMMAAP_RS09995	NA	WP_053334477.1	asparaginase	8.65751	-0.0261904	0.172085	-0.0651983	0.0858499	0.93284	0.306269	0.771771	0.640485
2354532	2355476	-	CDS	GEMMAAP_RS10000	NA	WP_043581633.1	DMT family transporter	7.12268	0.0727947	0.000992505	0.0393823	-0.00692893	0.79555	0.997487	0.883329	0.980291
2355511	2356521	+	CDS	GEMMAAP_RS10005	rfaE1	WP_043581675.1	D-glycero-beta-D-manno-heptose-7-phosphate kinase	7.09857	0.0641504	0.225585	0.308994	0.159874	0.844933	0.296047	0.168196	0.489435
2356961	2358262	-	CDS	GEMMAAP_RS10020	hflX	WP_075071481.1	GTPase HflX	8.19229	0.0153332	-0.167588	-0.04567	-0.38288	0.962878	0.359726	0.850147	0.0201283
2358362	2358841	-	CDS	GEMMAAP_RS10025	NA	WP_043581632.1	LEA type 2 family protein	6.9981	-0.0599328	-0.013691	0.251684	0.0918371	0.859219	0.967984	0.268305	0.719753
2358844	2360265	-	CDS	GEMMAAP_RS10030	NA	WP_053334475.1	replication-associated recombination protein A	6.97188	0.168552	0.289137	0.274081	0.0821891	0.531097	0.165864	0.223416	0.750329
2360262	2360792	-	CDS	GEMMAAP_RS10035	NA	WP_026850675.1	hypothetical protein	5.36921	-0.346149	0.0127356	0.174134	0.0159525	0.315083	0.979171	0.667563	0.972436
2360802	2362067	-	CDS	GEMMAAP_RS10040	NA	WP_158514806.1	tRNA cytidylyltransferase	6.91714	0.0414527	0.387925	0.18487	0.112137	0.908985	0.0432705	0.43145	0.641265
2362088	2362840	-	CDS	GEMMAAP_RS10045	NA	WP_026850673.1	SDR family oxidoreductase	7.16877	0.316551	0.400219	0.415312	0.287375	0.190181	0.0629923	0.0782791	0.226221
2362837	2363424	-	CDS	GEMMAAP_RS10050	NA	WP_202969111.1	SIS domain-containing protein	6.97405	0.219471	0.328048	0.348674	0.267837	0.328078	0.082242	0.0974578	0.200395
2363450	2364193	-	CDS	GEMMAAP_RS10055	NA	WP_026850671.1	hypothetical protein	7.88241	0.221089	0.265805	0.145758	0.113241	0.243006	0.114616	0.472125	0.56098
2364281	2364505	-	CDS	GEMMAAP_RS20555	NA	WP_158514807.1	hypothetical protein	7.29041	-0.00605347	0.0746181	0.232516	0.191171	0.991138	0.788465	0.340071	0.411873
2364649	2367429	-	CDS	GEMMAAP_RS10065	alaS	WP_026850669.1	alanine--tRNA ligase	9.95038	0.146389	0.121747	0.199361	0.149545	0.423407	0.478341	0.202299	0.334905
2367472	2368128	-	CDS	GEMMAAP_RS10070	NA	WP_026850668.1	recombination regulator RecX	7.06814	0.042252	0.20054	-0.363831	-0.044884	0.947688	0.606211	0.349545	0.925262
2368244	2369287	-	CDS	GEMMAAP_RS10075	recA	WP_043581630.1	recombinase RecA	10.9966	0.129798	0.284269	0.319392	0.473777	0.613373	0.153251	0.104821	0.0132273
2369421	2369786	-	CDS	GEMMAAP_RS10080	NA	WP_026850666.1	YraN family protein	8.3851	0.153921	0.446593	0.279931	0.327833	0.515967	0.0126077	0.148897	0.0763142
2369909	2370682	-	CDS	GEMMAAP_RS10085	NA	WP_026850665.1	hypothetical protein	6.88992	0.196236	0.29015	0.417032	0.366101	0.407214	0.13386	0.0433337	0.0740149
2370823	2373744	-	CDS	GEMMAAP_RS10090	NA	WP_026850664.1	TonB-dependent receptor	8.61769	-0.177016	-0.241622	-0.26245	-0.314401	0.360477	0.149953	0.134343	0.0625662
2374004	2376346	-	CDS	GEMMAAP_RS10095	NA	WP_053334473.1	DNA translocase FtsK	8.45469	-0.105597	-0.105954	-0.0626519	-0.0622803	0.591693	0.537132	0.768117	0.728994
2376368	2377114	-	CDS	GEMMAAP_RS10100	NA	WP_026850663.1	2-phosphosulfolactate phosphatase	8.58576	-0.118094	-0.104981	0.157852	0.140392	0.560682	0.573464	0.369867	0.402004
2377114	2378472	-	CDS	GEMMAAP_RS10105	accC	WP_043581629.1	acetyl-CoA carboxylase biotin carboxylase subunit	9.55607	0.0429592	-0.0318854	-0.0520282	0.0177172	0.851715	0.875102	0.796244	0.927254
2378533	2379711	-	CDS	GEMMAAP_RS10110	NA	WP_026850662.1	PilT/PilU family type 4a pilus ATPase	8.07116	-0.132742	-0.0418142	-0.149004	-0.092796	0.456608	0.851576	0.357617	0.575522
2379723	2380223	-	CDS	GEMMAAP_RS10115	accB	WP_053334472.1	acetyl-CoA carboxylase biotin carboxyl carrier protein	8.16836	-0.163806	-0.12489	-0.0501997	-0.00354526	0.354965	0.461973	0.824219	0.990143
2380277	2381386	-	CDS	GEMMAAP_RS10120	NA	WP_053334471.1	Xaa-Pro peptidase family protein	7.97965	-0.12967	0.0657906	-0.015279	0.00983911	0.47889	0.721284	0.944038	0.962878
2381404	2381844	-	CDS	GEMMAAP_RS10125	aroQ	WP_026850660.1	type II 3-dehydroquinate dehydratase	7.59426	0.0194851	0.15297	0.217986	0.21399	0.957226	0.44069	0.289232	0.274431
2381841	2384351	-	CDS	GEMMAAP_RS10130	NA	WP_026850659.1	tetratricopeptide repeat protein	9.52101	0.145557	0.124351	0.200987	0.231509	0.327914	0.377991	0.130695	0.0720194
2384631	2386463	+	CDS	GEMMAAP_RS10135	NA	WP_026850658.1	peptidyl-prolyl cis-trans isomerase	9.56276	0.0803475	0.00748089	0.118777	0.213058	0.688416	0.975736	0.47457	0.13856
2386545	2386799	-	CDS	GEMMAAP_RS10140	NA	WP_053334470.1	twin-arginine translocase TatA/TatE family subunit	8.61846	0.113531	0.000568461	-0.137029	-0.161277	0.855976	0.999049	0.805591	0.728994
2386811	2387089	-	CDS	GEMMAAP_RS10145	NA	WP_026850657.1	DUF4321 domain-containing protein	8.54347	0.195411	0.0295237	0.0806842	0.0920788	0.379331	0.917905	0.760122	0.679851
2387089	2388093	-	CDS	GEMMAAP_RS10150	NA	WP_026850656.1	polyprenyl synthetase family protein	9.30595	0.325602	0.26331	-0.146441	-0.0175692	0.542656	0.59964	0.810074	0.976944
2388090	2391176	-	CDS	GEMMAAP_RS10155	NA	WP_026850655.1	tetratricopeptide repeat protein	10.4345	0.32288	0.282054	-0.145275	-0.0295351	0.540313	0.566532	0.805974	0.961132
2391253	2392530	-	CDS	GEMMAAP_RS10160	NA	WP_053334469.1	imidazolonepropionase	6.68306	-0.0685818	-0.0983084	-0.0466074	-0.0186108	0.82507	0.688537	0.866567	0.946389
2392546	2393538	-	CDS	GEMMAAP_RS10165	NA	WP_026850654.1	radical SAM protein	6.77536	-0.157282	-0.165232	-0.033976	-0.123264	0.5201	0.425139	0.926767	0.571063
2393549	2395210	-	CDS	GEMMAAP_RS10170	hutU	WP_026850653.1	urocanate hydratase	7.83138	0.0120268	0.016714	0.117464	-0.0629638	0.97461	0.951965	0.585375	0.776175
2395210	2396727	-	CDS	GEMMAAP_RS10175	hutH	WP_043581626.1	histidine ammonia-lyase	7.34122	0.245794	0.111206	-0.071114	-0.0919803	0.225196	0.608807	0.783594	0.666641
2396766	2399729	-	CDS	GEMMAAP_RS10180	NA	WP_026850652.1	LPS-assembly protein LptD	8.80841	0.0481786	0.11034	0.0373782	-0.0547024	0.843644	0.530759	0.862667	0.770691
2399726	2400490	-	CDS	GEMMAAP_RS10185	tatC	WP_075071482.1	twin-arginine translocase subunit TatC	7.76038	-0.0821646	-0.0643505	-0.106136	-0.0827853	0.726841	0.758937	0.58969	0.662784
[truncated: 1,916 more rows]

## Sheet: Table S2
start	stop	strand	type	locus_tag	symbol	id	product	log_cpm	lfc_dark_10vs20	lfc_2h_light_10vs20	lfc_8h_light_10vs20	fdr_dark_10vs20	fdr_2h_light_10vs20	fdr_8h_light_10vs20
151	1569	+	CDS	GEMMAAP_RS00010	dnaA	WP_026848931.1	chromosomal replication initiator protein DnaA	7.75855	0.0269327	0.461616	0.418804	0.954455	0.0189711	0.0332883
1803	2915	+	CDS	GEMMAAP_RS00015	dnaN	WP_026848932.1	DNA polymerase III subunit beta	9.62123	0.326029	0.33203	0.226776	0.0446818	0.0139094	0.121746
3087	3815	-	CDS	GEMMAAP_RS00020	NA	WP_026848933.1	hypothetical protein	8.05042	-0.339145	-0.0718527	-0.177391	0.109363	0.753528	0.373205
4635	5537	+	CDS	GEMMAAP_RS00030	NA	WP_026848934.1	helix-turn-helix domain-containing protein	3.4341	0.39283	0.860643	0.422494	0.67797	0.0821755	0.511976
5541	7238	-	CDS	GEMMAAP_RS00035	NA	WP_082820927.1	methyl-accepting chemotaxis protein	7.57246	0.101848	0.0782424	0.021423	0.743373	0.741961	0.947487
7302	7877	-	CDS	GEMMAAP_RS00040	pyrE	WP_026848936.1	orotate phosphoribosyltransferase	9.0945	-0.0984124	-0.0605414	-0.00466602	0.629076	0.730997	0.983725
7874	8833	-	CDS	GEMMAAP_RS00045	NA	WP_053333847.1	serine/threonine protein kinase	10.2516	0.00859103	-0.0117563	-0.00159622	0.97354	0.963236	0.995111
8916	10331	+	CDS	GEMMAAP_RS00050	NA	WP_082820929.1	GWxTD domain-containing protein	8.74182	0.0322854	0.0364432	-0.0488909	0.94858	0.866982	0.83954
10361	13312	+	CDS	GEMMAAP_RS00055	polA	WP_043580060.1	DNA polymerase I	9.57387	-0.436178	-0.0587276	-0.00870426	0.229011	0.890552	0.984477
13573	13956	+	CDS	GEMMAAP_RS00060	NA	WP_075071361.1	prepilin-type N-terminal cleavage/methylation domain-containing protein	9.72154	0.134075	0.465511	0.261503	0.834331	0.220952	0.596758
13961	14323	+	CDS	GEMMAAP_RS00065	NA	WP_145978913.1	hypothetical protein	9.66813	0.273631	0.445185	0.240004	0.702999	0.362652	0.715006
14357	15721	-	CDS	GEMMAAP_RS00070	NA	WP_026848939.1	lysophospholipid acyltransferase family protein	6.0708	0.0506635	0.248093	0.0451906	0.924311	0.311765	0.904904
15736	17106	-	CDS	GEMMAAP_RS00075	NA	WP_026848940.1	MFS transporter	6.48753	-0.0118849	0.116872	0.100214	0.97958	0.711102	0.771628
17170	18144	+	CDS	GEMMAAP_RS00080	NA	WP_145978914.1	hypothetical protein	6.85907	0.0084705	0.073582	0.0444704	0.982605	0.778157	0.88806
18169	18513	-	CDS	GEMMAAP_RS00085	NA	WP_026848942.1	helix-turn-helix transcriptional regulator	3.52235	0.758493	0.0707826	-0.0451298	0.362426	0.935273	0.953506
18616	19362	+	CDS	GEMMAAP_RS00090	NA	WP_026848943.1	type 1 glutamine amidotransferase domain-containing protein	4.84051	0.205775	0.360436	-0.124083	0.743373	0.361398	0.811803
19397	20002	+	CDS	GEMMAAP_RS00095	NA	WP_026848944.1	NAD(P)-binding domain-containing protein	3.61138	-0.243338	0.108922	-0.115442	0.81229	0.891288	0.886707
20043	20612	-	CDS	GEMMAAP_RS00100	NA	WP_082820931.1	Uma2 family endonuclease	7.32561	-0.00237144	0.0857606	0.127091	0.9931	0.736897	0.609392
20782	23133	+	CDS	GEMMAAP_RS00105	NA	WP_053333849.1	RNA-binding transcriptional accessory protein	9.60423	0.223945	0.0817768	0.0534804	0.267925	0.682973	0.839899
23347	26622	+	CDS	GEMMAAP_RS00110	NA	WP_145978915.1	DEAD/DEAH box helicase	9.26718	-0.105933	-0.128983	-0.0292723	0.607512	0.37023	0.898793
27138	28778	+	CDS	GEMMAAP_RS00115	NA	WP_026848945.1	TldD/PmbA family protein	8.73394	-0.61795	-0.558057	-0.532036	0.00206171	0.000892088	0.00162453
28778	30127	+	CDS	GEMMAAP_RS00120	NA	WP_026848946.1	TldD/PmbA family protein	8.85643	-0.637518	-0.707587	-0.525269	0.000394644	7.11792e-06	0.000521991
30286	31587	-	CDS	GEMMAAP_RS00125	NA	WP_026848947.1	dipeptidase	6.54575	-0.243905	-0.611308	-0.576325	0.528298	0.0107842	0.0119478
31698	32051	+	CDS	GEMMAAP_RS00130	NA	WP_053333852.1	HPF/RaiA family ribosome-associated protein	7.72227	-0.753477	-0.986799	-0.734737	0.0354811	0.00118168	0.0105284
32122	32805	-	CDS	GEMMAAP_RS00135	NA	WP_043580269.1	OmpA family protein	5.5545	0.0371338	-0.0786099	-0.200241	0.954455	0.845486	0.565098
32957	33877	-	CDS	GEMMAAP_RS00140	NA	WP_026848949.1	ABC transporter permease	6.00541	-0.310333	-0.269223	0.0543803	0.46005	0.365431	0.907339
33885	34961	-	CDS	GEMMAAP_RS00145	NA	WP_053333853.1	ABC transporter permease	6.08101	-0.123714	-0.271723	-0.0903241	0.793036	0.28925	0.811803
34958	36529	-	CDS	GEMMAAP_RS00150	NA	WP_145978916.1	ABC transporter ATP-binding protein	6.61324	0.0489456	0.0541465	0.0333676	0.913834	0.921292	0.923117
36526	37362	-	CDS	GEMMAAP_RS00155	NA	WP_053333854.1	Nif3-like dinuclear metal center hexameric protein	7.69375	0.197245	0.290614	0.208308	0.504791	0.124915	0.335228
37387	38430	-	CDS	GEMMAAP_RS00160	NA	WP_043580064.1	BMP family protein	8.23652	0.308184	0.387909	0.233151	0.103925	0.00611215	0.124829
38473	39447	-	CDS	GEMMAAP_RS00165	NA	WP_026848953.1	ParB/RepB/Spo0J family partition protein	8.1273	0.315713	0.367727	0.309168	0.100582	0.0116467	0.0394774
39444	40268	-	CDS	GEMMAAP_RS00170	NA	WP_082820932.1	AAA family ATPase	6.98265	0.105408	0.248246	0.248492	0.789371	0.27387	0.307754
40901	41611	-	CDS	GEMMAAP_RS00175	NA	WP_053333855.1	SIMPL domain-containing protein	8.75414	0.086928	-0.163952	-0.0660561	0.79662	0.423984	0.82838
42115	44079	-	CDS	GEMMAAP_RS00180	mnmG	WP_053333856.1	tRNA uridine-5-carboxymethylaminomethyl(34) synthesis enzyme MnmG	7.9899	-0.0846959	0.138023	0.166183	0.843263	0.602717	0.560353
44193	44483	+	CDS	GEMMAAP_RS00185	NA	WP_026848955.1	hypothetical protein	5.19837	0.198076	0.190196	0.295619	0.727637	0.645211	0.427907
44408	44773	-	CDS	GEMMAAP_RS20160	NA	WP_145978917.1	hypothetical protein	7.33583	0.0233393	0.0998751	0.075531	0.983008	0.59886	0.734858
44786	45349	-	CDS	GEMMAAP_RS00190	NA	WP_145978918.1	hypothetical protein	7.73727	0.205078	0.157243	-0.1122	0.308249	0.297432	0.54918
45428	46435	-	CDS	GEMMAAP_RS00195	NA	WP_053333857.1	alpha/beta fold hydrolase	8.42551	0.350648	0.208178	0.153653	0.129109	0.257434	0.491199
46502	47749	+	CDS	GEMMAAP_RS00200	NA	WP_026848958.1	dicarboxylate/amino acid:cation symporter	6.99171	0.19681	0.312587	0.29785	0.484891	0.0942361	0.112968
48034	48633	-	CDS	GEMMAAP_RS00205	NA	WP_026848959.1	sugar O-acetyltransferase	6.12134	-0.459278	-0.0766107	-0.0464053	0.104349	0.817953	0.901963
48650	49009	+	CDS	GEMMAAP_RS00210	NA	WP_043580066.1	hypothetical protein	6.55441	0.259358	0.842797	0.428091	0.484551	0.000236881	0.0544719
49096	50085	-	CDS	GEMMAAP_RS00215	NA	WP_026848961.1	YncE family protein	5.37822	0.0113831	0.151499	0.282584	0.983008	0.730997	0.464425
50138	50449	+	CDS	GEMMAAP_RS00220	NA	WP_053333858.1	DUF1905 domain-containing protein	5.24721	0.170854	0.500687	0.0494521	0.743373	0.101206	0.924792
50468	51331	+	CDS	GEMMAAP_RS00225	NA	WP_043580067.1	aldo/keto reductase	6.13341	-0.0327923	0.238112	0.0865748	0.958055	0.451388	0.843972
51397	52959	+	CDS	GEMMAAP_RS20425	NA	WP_075071362.1	DUF1080 domain-containing protein	6.68871	-0.204069	-0.213234	-0.0914418	0.508875	0.331847	0.755901
53112	53288	-	CDS	GEMMAAP_RS20430	NA	WP_158514664.1	hypothetical protein	6.46317	-0.30688	-0.615828	-0.355553	0.32298	0.00524956	0.117356
53293	53922	-	CDS	GEMMAAP_RS00235	NA	WP_026848964.1	hypothetical protein	7.24859	-0.502662	-0.600472	-0.276309	0.0307357	0.00118168	0.156756
53919	54500	-	CDS	GEMMAAP_RS00240	NA	WP_026848965.1	RNA polymerase sigma factor	7.81801	-0.720793	-0.51636	-0.25461	0.0806321	0.110668	0.523714
55205	56575	+	CDS	GEMMAAP_RS00245	NA	WP_082820934.1	M28 family peptidase	6.15551	-0.582191	-0.534631	-0.62194	0.0720605	0.0319179	0.00774481
56585	57229	-	CDS	GEMMAAP_RS00250	NA	WP_202969212.1	SGNH/GDSL hydrolase family protein	4.71302	-0.0164406	0.268	0.0314209	0.982384	0.558852	0.957926
57488	57895	+	CDS	GEMMAAP_RS00255	NA	WP_158514665.1	hypothetical protein	7.17395	0.130571	0.00125053	-0.0729357	0.712259	0.996215	0.820683
57921	58391	+	CDS	GEMMAAP_RS00260	NA	WP_145978920.1	hypothetical protein	7.29218	0.20242	0.0989278	0.091003	0.397803	0.633748	0.699289
58452	60695	+	CDS	GEMMAAP_RS00265	NA	WP_053333859.1	serine/threonine-protein kinase	8.21429	-0.137926	0.0115266	0.0123545	0.547298	0.965651	0.958988
60741	62099	+	CDS	GEMMAAP_RS00270	NA	WP_082820936.1	1-acyl-sn-glycerol-3-phosphate acyltransferase	6.45429	-0.11379	-0.127588	0.0646861	0.753936	0.608872	0.842397
62183	64156	+	CDS	GEMMAAP_RS00275	NA	WP_026848970.1	ATP-binding cassette domain-containing protein	8.18665	0.125552	0.179494	0.0645763	0.599289	0.229766	0.764808
64232	66436	+	CDS	GEMMAAP_RS00280	NA	WP_145978921.1	hypothetical protein	8.14326	-0.3829	-0.3054	-0.126701	0.0674582	0.0570616	0.565149
66642	67148	+	CDS	GEMMAAP_RS00285	NA	WP_026848972.1	hypothetical protein	6.59036	-0.184225	-0.150562	-0.312914	0.544801	0.500688	0.111074
67344	68567	+	CDS	GEMMAAP_RS00290	NA	WP_026848973.1	aminotransferase class I/II-fold pyridoxal phosphate-dependent enzyme	7.75895	-0.30635	-0.25412	-0.056494	0.229383	0.189231	0.85977
68796	69392	-	CDS	GEMMAAP_RS00295	NA	WP_082820937.1	Uma2 family endonuclease	5.64898	0.102095	-0.0372401	-0.0936538	0.876513	0.946609	0.855681
69601	71514	-	CDS	GEMMAAP_RS00300	NA	WP_053333861.1	hypothetical protein	6.20554	-0.0379903	0.0683663	-0.00581768	0.952829	0.86822	0.990276
71745	72041	-	CDS	GEMMAAP_RS00305	NA	WP_026848974.1	antibiotic biosynthesis monooxygenase	4.13559	-0.330834	0.145361	0.199014	0.600195	0.803626	0.721104
72107	73789	+	CDS	GEMMAAP_RS00310	NA	WP_026848975.1	amidohydrolase	6.2603	-0.172537	-0.132445	0.0113876	0.622104	0.625469	0.973896
74260	75168	+	CDS	GEMMAAP_RS00315	NA	WP_075071586.1	hypothetical protein	4.8128	0.0213845	0.0886443	0.310425	0.975591	0.859776	0.429675
75273	76619	+	CDS	GEMMAAP_RS00320	NA	WP_026848977.1	hemolysin family protein	7.08826	0.027682	0.0897154	0.0813482	0.951619	0.694532	0.751908
76731	77714	-	CDS	GEMMAAP_RS00325	NA	WP_158514666.1	cytochrome P450	4.95738	-0.168736	0.304342	-0.0215983	0.801608	0.471043	0.970971
77681	78250	-	CDS	GEMMAAP_RS00330	NA	WP_026848979.1	hypothetical protein	5.31749	-0.206784	-0.189592	0.208527	0.673685	0.588433	0.562224
78444	81674	+	CDS	GEMMAAP_RS00335	NA	WP_053333863.1	exo-alpha-sialidase	8.75176	-0.222454	-0.28815	-0.13583	0.269324	0.0673979	0.507273
81938	82648	-	CDS	GEMMAAP_RS00340	NA	WP_053333864.1	hypothetical protein	6.64848	0.29907	0.216131	0.00173382	0.329817	0.370371	0.995111
83009	83491	-	CDS	GEMMAAP_RS00345	NA	WP_026848981.1	DsrE/DsrF/DrsH-like family protein	3.19764	0.870625	0.499869	-0.15445	0.276467	0.446106	0.871323
83529	83837	-	CDS	GEMMAAP_RS00350	NA	WP_026848982.1	TusE/DsrC/DsvC family sulfur relay protein	2.39675	1.86239	1.57009	0.808945	0.145522	0.0591943	0.291747
83881	85128	-	CDS	GEMMAAP_RS00355	NA	WP_026848983.1	NAD(P)/FAD-dependent oxidoreductase	3.60131	0.400562	1.25517	0.791372	0.632752	0.015208	0.108494
85344	86135	+	CDS	GEMMAAP_RS00360	NA	WP_145978922.1	hypothetical protein	8.32746	0.244213	0.0226271	-0.0988005	0.271901	0.937874	0.68452
86221	88458	-	CDS	GEMMAAP_RS00365	NA	WP_026848984.1	prolyl oligopeptidase family serine peptidase	6.69758	0.0562666	0.0912818	0.0214218	0.905115	0.762877	0.953487
88455	90104	-	CDS	GEMMAAP_RS00370	NA	WP_026848985.1	DUF885 family protein	6.43455	0.028799	0.00345729	-0.0233267	0.957033	0.994344	0.953487
90179	91708	-	CDS	GEMMAAP_RS00375	NA	WP_053333866.1	glycosyltransferase family 39 protein	4.59335	0.187182	-0.0596734	0.338389	0.77375	0.917081	0.378899
91705	92931	-	CDS	GEMMAAP_RS00380	NA	WP_145978923.1	hypothetical protein	4.73405	-0.117053	0.209601	0.141706	0.88491	0.652433	0.802356
93041	93856	-	CDS	GEMMAAP_RS00385	NA	WP_145978924.1	DUF3108 domain-containing protein	6.25174	0.050228	0.259677	-0.10338	0.930794	0.274963	0.755901
94124	96154	+	CDS	GEMMAAP_RS00390	NA	WP_158514667.1	methyl-accepting chemotaxis protein	4.05819	0.0622052	-0.108468	-0.159745	0.958208	0.891288	0.839695
96114	97991	-	CDS	GEMMAAP_RS00395	NA	WP_043580073.1	CocE/NonD family hydrolase	6.18108	-0.0860261	-0.0791105	0.0792434	0.882539	0.851133	0.866992
98018	98440	+	CDS	GEMMAAP_RS00400	NA	WP_202969169.1	type II toxin-antitoxin system RelE/ParE family toxin	6.53376	0.427361	0.197281	0.157206	0.140011	0.411449	0.571823
98463	98777	+	CDS	GEMMAAP_RS00405	NA	WP_202969170.1	HigA family addiction module antidote protein	5.64121	0.276355	-0.0615882	0.130526	0.495107	0.875705	0.711296
98897	99388	+	CDS	GEMMAAP_RS00410	NA	WP_026848991.1	(2Fe-2S)-binding protein	6.50521	-0.186613	0.0491513	0.101479	0.615248	0.889796	0.75917
99385	101511	+	CDS	GEMMAAP_RS00415	NA	WP_026848992.1	molybdopterin-dependent oxidoreductase	8.00222	-0.0819899	-0.156414	-0.0485743	0.757332	0.335633	0.843972
101529	102860	+	CDS	GEMMAAP_RS00420	NA	WP_158514668.1	serine hydrolase	7.42245	-0.177338	-0.056271	0.164315	0.478903	0.817157	0.410071
102861	103343	+	CDS	GEMMAAP_RS00425	NA	WP_075071364.1	nuclear transport factor 2 family protein	6.45319	0.0928745	-0.0411227	0.0470777	0.851326	0.900518	0.891514
103505	103906	+	CDS	GEMMAAP_RS00430	NA	WP_026848993.1	hypothetical protein	6.32044	0.0545496	-0.0548409	-0.0380168	0.927844	0.88629	0.931386
103917	105593	-	CDS	GEMMAAP_RS00435	NA	WP_053333870.1	hypothetical protein	6.55704	0.179986	-0.063506	-0.0347163	0.597389	0.842475	0.924944
106159	106476	+	CDS	GEMMAAP_RS00440	NA	WP_026848994.1	nucleotidyltransferase family protein	6.64129	0.207171	0.104149	0.310085	0.514317	0.705825	0.13742
106457	106795	+	CDS	GEMMAAP_RS00445	NA	WP_026848995.1	DUF86 domain-containing protein	7.07938	0.082932	0.136049	0.0750081	0.806476	0.519375	0.778279
106988	107494	+	CDS	GEMMAAP_RS00450	NA	WP_026848996.1	hypothetical protein	6.00808	0.0558739	0.194478	0.0151646	0.942107	0.590339	0.974328
107895	110201	+	CDS	GEMMAAP_RS00455	NA	WP_026848997.1	TonB-dependent receptor	5.83213	-0.178077	-0.190785	0.107752	0.650209	0.512088	0.758422
110198	110686	+	CDS	GEMMAAP_RS00460	NA	WP_026848998.1	hypothetical protein	4.1788	0.329501	-0.061494	-0.110973	0.727035	0.950446	0.899174
110683	111900	+	CDS	GEMMAAP_RS00465	NA	WP_082820939.1	DUF4249 family protein	5.85789	-0.12798	-0.110269	0.0422698	0.79662	0.769118	0.92692
112354	113625	-	CDS	GEMMAAP_RS00470	NA	WP_075071365.1	DNA cytosine methyltransferase	10.0012	0.59646	0.419663	0.202496	0.00158358	0.0105208	0.312818
113705	114838	-	CDS	GEMMAAP_RS00475	NA	WP_202969171.1	DNA cytosine methyltransferase	10.3085	0.716424	0.524438	0.181139	0.000821047	0.00521083	0.460076
115030	115284	+	CDS	GEMMAAP_RS00480	NA	WP_158514669.1	helix-turn-helix domain-containing protein	8.32438	0.528515	0.329587	0.157984	0.00986394	0.0424429	0.437235
115475	116014	+	CDS	GEMMAAP_RS00485	NA	WP_082820941.1	hypothetical protein	9.47577	0.768107	0.505812	0.219357	8.79017e-05	0.00141061	0.233244
117098	117652	-	CDS	GEMMAAP_RS00495	NA	WP_026849001.1	hypothetical protein	8.99081	0.208072	0.0226545	-0.0237761	0.284862	0.926522	0.928406
117883	118512	+	CDS	GEMMAAP_RS00500	NA	WP_158514670.1	hypothetical protein	7.86053	0.107793	0.294604	0.157926	0.79662	0.19539	0.591427
118605	120248	-	CDS	GEMMAAP_RS00505	pgi	WP_026849003.1	glucose-6-phosphate isomerase	8.05969	0.0832934	0.104039	0.106976	0.714268	0.491008	0.523294
120427	121068	-	CDS	GEMMAAP_RS00510	NA	WP_145978925.1	hypothetical protein	4.83529	-0.0238145	-0.240478	-0.171251	0.971623	0.583072	0.734206
121193	122104	+	CDS	GEMMAAP_RS00515	mmuM	WP_043580079.1	homocysteine S-methyltransferase	5.95468	0.0891649	0.122038	0.0425389	0.873716	0.741138	0.925796
122223	122411	+	CDS	GEMMAAP_RS20750	NA	WP_043580081.1	hypothetical protein	5.51932	0.268296	0.267497	-0.188259	0.663995	0.542173	0.708095
122549	122950	+	CDS	GEMMAAP_RS20165	NA	WP_202969213.1	FKBP-type peptidyl-prolyl cis-trans isomerase	5.7414	-0.337114	-0.125157	-0.0326432	0.293962	0.70688	0.940357
123230	126337	+	CDS	GEMMAAP_RS00530	NA	WP_075071368.1	serine/threonine-protein kinase	8.95669	-0.119436	-0.188901	-0.234524	0.621528	0.236629	0.151878
126393	127643	-	CDS	GEMMAAP_RS00535	NA	WP_026849006.1	ATP-binding protein	5.65597	0.0318201	0.230854	-0.140154	0.957033	0.394795	0.672282
127819	128031	+	CDS	GEMMAAP_RS00540	NA	WP_202969172.1	DUF433 domain-containing protein	5.60428	-0.213551	-0.033145	-0.097267	0.71418	0.954086	0.849449
128161	128556	-	CDS	GEMMAAP_RS00545	NA	WP_026849008.1	type II toxin-antitoxin system VapC family toxin	6.32794	0.244051	0.200121	0.136191	0.458153	0.402877	0.637687
128553	128810	-	CDS	GEMMAAP_RS00550	NA	WP_026849009.1	type II toxin-antitoxin system Phd/YefM family antitoxin	6.02158	0.209623	0.104666	0.150071	0.588908	0.738214	0.628693
128912	129319	+	CDS	GEMMAAP_RS00555	NA	WP_202969173.1	MmcQ/YjbR family DNA-binding protein	5.15841	0.299776	0.245618	-0.0260997	0.556252	0.510412	0.957945
129386	130720	-	CDS	GEMMAAP_RS00560	NA	WP_026849011.1	hypothetical protein	8.90224	0.103456	-0.0334018	0.0137089	0.644683	0.879996	0.954574
130849	131760	-	CDS	GEMMAAP_RS00565	NA	WP_043580083.1	alpha/beta hydrolase	3.8795	0.255992	0.0407472	0.0538795	0.776399	0.964954	0.950334
131916	132824	+	CDS	GEMMAAP_RS00570	NA	WP_026849013.1	MBL fold metallo-hydrolase	4.8973	0.590755	0.464423	0.252598	0.187285	0.180577	0.565807
132877	133347	+	CDS	GEMMAAP_RS00575	NA	WP_053333872.1	hypothetical protein	4.42684	0.203175	0.115339	-0.0632562	0.82037	0.864317	0.936154
133453	134760	-	CDS	GEMMAAP_RS00580	NA	WP_053333873.1	esterase-like activity of phytase family protein	3.13461	-0.124479	0.926304	0.225516	0.925942	0.112206	0.769581
134796	137846	-	CDS	GEMMAAP_RS20800	NA	WP_202969174.1	lamin tail domain-containing protein	3.60032	-0.218922	1.0714	0.658135	0.823449	0.041406	0.186454
137998	140415	-	CDS	GEMMAAP_RS00605	NA	WP_053333874.1	serine/threonine-protein kinase	7.27912	0.223674	0.211644	0.220361	0.400292	0.26749	0.282772
140580	140822	+	CDS	GEMMAAP_RS00610	NA	WP_043580084.1	hypothetical protein	5.21426	-0.132928	-0.115246	-0.160412	0.815012	0.762877	0.680487
140800	141234	+	CDS	GEMMAAP_RS00615	NA	WP_026849015.1	PIN domain-containing protein	5.71954	0.370808	0.027656	-0.0348138	0.451201	0.961138	0.950727
141271	141834	-	CDS	GEMMAAP_RS00620	NA	WP_158514671.1	Uma2 family endonuclease	4.83601	0.293207	-0.106745	-0.202278	0.615248	0.83247	0.666719
142180	143358	+	CDS	GEMMAAP_RS00625	NA	WP_053333876.1	serine hydrolase	6.28667	-0.170063	0.0473688	0.0624027	0.686619	0.910746	0.887736
143383	144483	+	CDS	GEMMAAP_RS00630	NA	WP_026849016.1	PLP-dependent aminotransferase family protein	5.96467	-0.0866063	0.0713645	0.098996	0.874456	0.858258	0.806663
144647	145594	+	CDS	GEMMAAP_RS00635	NA	WP_026849017.1	NmrA/HSCARG family protein	6.88006	-0.179741	-0.0688618	-0.00751926	0.570268	0.800247	0.98288
145621	145782	+	CDS	GEMMAAP_RS20435	NA	WP_158514672.1	hypothetical protein	6.35115	0.176553	-0.084663	0.132025	0.658828	0.787196	0.668737
145840	146817	-	CDS	GEMMAAP_RS00640	NA	WP_026849018.1	SDR family NAD(P)-dependent oxidoreductase	5.36747	-0.306216	-0.212675	-0.0733255	0.481911	0.535442	0.882539
146924	147355	+	CDS	GEMMAAP_RS00645	NA	WP_026849019.1	DUF1801 domain-containing protein	6.14201	0.156957	0.0966892	0.119407	0.762123	0.824709	0.784113
147442	147861	+	CDS	GEMMAAP_RS00650	NA	WP_026849020.1	hypothetical protein	5.77472	-0.362021	-0.210841	-0.214808	0.303512	0.473599	0.499002
147914	149185	-	CDS	GEMMAAP_RS00655	NA	WP_043580086.1	ATP-binding protein	7.93206	-0.0859682	-0.00457505	0.0745589	0.802067	0.989972	0.7896
149332	149481	+	CDS	GEMMAAP_RS20440	NA	WP_158514673.1	hypothetical protein	1.80085	0.256074	0.37355	-0.848937	0.934157	0.81089	0.509743
149707	150144	+	CDS	GEMMAAP_RS00660	NA	WP_026849021.1	hypothetical protein	7.08456	-0.0957808	-0.296567	-0.41089	0.900571	0.439949	0.29417
150156	150530	+	CDS	GEMMAAP_RS00665	NA	WP_053333877.1	hypothetical protein	7.30047	-0.416137	-0.247469	-0.189131	0.508875	0.612547	0.74266
150536	151003	+	CDS	GEMMAAP_RS00670	NA	WP_043580087.1	AAC(3)-I family aminoglycoside N-acetyltransferase	6.9261	-0.143655	-0.118024	-0.210603	0.710826	0.676077	0.424935
151023	151514	+	CDS	GEMMAAP_RS00675	NA	WP_043580318.1	DUF4440 domain-containing protein	6.23271	-0.617058	-0.387314	-0.322462	0.125199	0.222566	0.364762
151568	151927	+	CDS	GEMMAAP_RS00680	NA	WP_026849024.1	hypothetical protein	5.39919	-0.406627	-0.0948443	-0.22687	0.443793	0.857558	0.636633
152291	153232	-	CDS	GEMMAAP_RS19900	NA	WP_026849025.1	MBL fold metallo-hydrolase	2.91931	0.114973	0.601765	0.0905557	0.951619	0.444234	0.935674
153290	153904	+	CDS	GEMMAAP_RS20445	NA	WP_053333878.1	TetR/AcrR family transcriptional regulator	5.43681	-0.137533	0.115982	0.119675	0.802067	0.775151	0.777014
154105	154275	+	CDS	GEMMAAP_RS20190	NA	WP_158514674.1	hypothetical protein	6.36275	0.696245	0.203194	-0.214277	0.183581	0.649525	0.672318
154362	154646	+	CDS	GEMMAAP_RS00695	NA	WP_026849026.1	helix-hairpin-helix domain-containing protein	5.11059	-0.121665	-0.151843	-0.232565	0.843263	0.71599	0.561965
154684	156828	-	CDS	GEMMAAP_RS00700	NA	WP_082820946.1	hypothetical protein	6.73464	0.322238	0.275256	0.0911008	0.306623	0.228285	0.787183
156955	157449	-	CDS	GEMMAAP_RS00705	NA	WP_158514675.1	type II toxin-antitoxin system VapC family toxin	6.64146	0.641089	0.447969	0.463735	0.0779264	0.09869	0.0836321
157415	157651	-	CDS	GEMMAAP_RS00710	NA	WP_043580088.1	type II toxin-antitoxin system Phd/YefM family antitoxin	6.03635	0.698785	0.428863	0.437446	0.0465406	0.106449	0.0951868
157921	159168	+	CDS	GEMMAAP_RS00715	NA	WP_026849029.1	sodium:proton antiporter	7.09142	-0.0220321	-0.234118	0.107894	0.957689	0.206691	0.667897
159187	160179	-	CDS	GEMMAAP_RS00720	NA	WP_158514676.1	HDOD domain-containing protein	3.31667	0.346552	0.152969	-0.271208	0.760839	0.859776	0.73081
160570	161922	+	CDS	GEMMAAP_RS00725	NA	WP_158514677.1	serine hydrolase	6.38918	-0.70316	-0.674825	-0.707736	0.0133463	0.00346344	0.00181233
162039	163622	+	CDS	GEMMAAP_RS00730	NA	WP_053333883.1	S8 family peptidase	5.53029	-0.486171	-0.369799	-0.432703	0.171484	0.187942	0.110894
163644	165005	+	CDS	GEMMAAP_RS00735	NA	WP_026849031.1	hypothetical protein	4.01255	-0.659846	-0.60079	-0.167888	0.227808	0.180577	0.796508
165049	166215	-	CDS	GEMMAAP_RS20450	NA	WP_026849032.1	hypothetical protein	6.97625	-0.213394	0.134693	0.162691	0.541164	0.643771	0.583268
166537	168072	+	CDS	GEMMAAP_RS00745	NA	WP_043580093.1	peptide ligase PGM1-related protein	5.53828	0.183754	0.53199	0.673695	0.691228	0.0504393	0.00759541
168109	168684	-	CDS	GEMMAAP_RS00750	NA	WP_053333884.1	hypothetical protein	6.36896	0.114457	0.375041	0.0904123	0.773395	0.0857918	0.781883
168747	170360	+	CDS	GEMMAAP_RS00755	NA	WP_026849034.1	ATP-binding cassette domain-containing protein	8.27512	-0.123942	-0.0888111	0.0411984	0.65857	0.676388	0.88806
170406	171179	-	CDS	GEMMAAP_RS00760	NA	WP_053333885.1	LytTR family DNA-binding domain-containing protein	3.91524	0.282423	-0.372471	-0.0139022	0.790803	0.560853	0.986089
171176	172252	-	CDS	GEMMAAP_RS00765	NA	WP_053333886.1	histidine kinase	4.71139	0.0427124	-0.643388	0.264008	0.960084	0.076641	0.589097
172249	173043	-	CDS	GEMMAAP_RS00770	NA	WP_158514678.1	tetratricopeptide repeat protein	4.23447	-0.422054	0.0498762	0.301241	0.553186	0.950446	0.60447
173051	175240	-	CDS	GEMMAAP_RS00775	NA	WP_043580096.1	TonB-dependent receptor	5.77959	-0.125777	0.0980114	0.235798	0.817045	0.821618	0.504683
175354	175923	-	CDS	GEMMAAP_RS00780	NA	WP_026849037.1	SCO family protein	5.8925	-0.169783	0.350545	0.101725	0.712233	0.197945	0.795233
175923	176393	-	CDS	GEMMAAP_RS00785	NA	WP_053333888.1	copper chaperone PCu(A)C	4.18856	-0.285036	0.246334	0.200999	0.727637	0.652433	0.735139
176390	177247	-	CDS	GEMMAAP_RS00790	NA	WP_075071371.1	copper chaperone PCu(A)C	5.83758	0.440651	0.0364499	0.223302	0.253124	0.935273	0.480938
177280	178248	-	CDS	GEMMAAP_RS00795	NA	WP_026849039.1	SRPBCC domain-containing protein	4.48771	-0.427679	-0.576021	0.0757237	0.533988	0.235264	0.924944
178232	178639	-	CDS	GEMMAAP_RS00800	NA	WP_053333890.1	metalloregulator ArsR/SmtB family transcription factor	3.43261	-1.09575	1.00585	0.188573	0.152192	0.0893366	0.839971
178766	180127	+	CDS	GEMMAAP_RS00805	NA	WP_026849040.1	hypothetical protein	8.83291	-0.1981	0.0174922	-0.0552568	0.432908	0.954086	0.856517
180210	183119	+	CDS	GEMMAAP_RS00810	NA	WP_053333891.1	protein kinase	8.29972	-0.164357	-0.217191	0.030913	0.443793	0.149453	0.903785
183127	184248	-	CDS	GEMMAAP_RS00815	NA	WP_082820949.1	hypothetical protein	5.43389	-0.067264	-0.0773085	0.339717	0.924311	0.876939	0.329876
184245	185591	-	CDS	GEMMAAP_RS00820	NA	WP_075071372.1	hypothetical protein	5.45257	-0.0552532	-0.139695	0.406345	0.932271	0.72767	0.158821
185613	188537	-	CDS	GEMMAAP_RS00825	NA	WP_053333893.1	DUF2309 domain-containing protein	6.96824	-0.146582	0.0380583	0.109981	0.644683	0.917081	0.703996
188540	190027	-	CDS	GEMMAAP_RS00830	NA	WP_082820950.1	SulP family inorganic anion transporter	6.83001	0.158956	0.29885	0.364265	0.621705	0.17791	0.0754261
190165	190542	+	CDS	GEMMAAP_RS00835	NA	WP_026849042.1	DUF2384 domain-containing protein	4.68805	0.186148	-0.198019	-0.0923814	0.816854	0.71372	0.88806
190502	191260	+	CDS	GEMMAAP_RS00840	NA	WP_026849043.1	RES family NAD+ phosphorylase	6.00041	0.374204	-0.00763605	0.041595	0.321438	0.989446	0.924944
191990	192247	+	CDS	GEMMAAP_RS00845	NA	WP_026849044.1	hypothetical protein	6.15366	0.514866	-0.0238426	-0.0335541	0.113598	0.954086	0.940357
192313	192537	+	CDS	GEMMAAP_RS00850	NA	WP_026849045.1	amphi-Trp domain-containing protein	6.34162	0.616235	-0.254243	-0.0701646	0.0518617	0.320561	0.857711
192603	193106	-	CDS	GEMMAAP_RS00855	NA	WP_026849046.1	hypothetical protein	6.19599	0.389477	0.309714	0.203311	0.220171	0.221674	0.497324
193259	193990	+	CDS	GEMMAAP_RS00860	NA	WP_082820951.1	peptidylprolyl isomerase	5.95301	-0.0461774	0.0585399	0.0336617	0.946209	0.88629	0.943651
194348	194599	+	CDS	GEMMAAP_RS00865	NA	WP_026849047.1	type II toxin-antitoxin system VapB family antitoxin	5.46436	-0.0224773	0.431506	0.121459	0.971421	0.152636	0.782385
194596	195009	+	CDS	GEMMAAP_RS00870	NA	WP_026849048.1	type II toxin-antitoxin system VapC family toxin	5.63249	0.0112265	0.275032	0.101818	0.983008	0.432243	0.838882
195204	196829	+	CDS	GEMMAAP_RS00875	NA	WP_158514679.1	endonuclease/exonuclease/phosphatase family protein	7.16071	-0.0890381	0.161238	0.332545	0.795588	0.435787	0.0650374
197027	201037	+	CDS	GEMMAAP_RS00880	NA	WP_026849050.1	adenylate/guanylate cyclase domain-containing protein	8.09877	0.0297602	-0.14217	0.0652991	0.938523	0.402626	0.778392
201034	202260	+	CDS	GEMMAAP_RS00885	NA	WP_026849051.1	DUF2236 domain-containing protein	6.9957	-0.0354115	-0.0395478	-0.0559827	0.93391	0.88629	0.843619
202257	203267	+	CDS	GEMMAAP_RS00890	NA	WP_145978931.1	hypothetical protein	6.43075	-0.0199064	-0.0380124	-0.0278612	0.968246	0.917081	0.943991
203264	203944	+	CDS	GEMMAAP_RS00895	NA	WP_026849053.1	hypothetical protein	5.83714	0.170587	-0.0878114	0.0582792	0.707099	0.81199	0.889934
203973	206519	-	CDS	GEMMAAP_RS00900	NA	WP_158514680.1	TonB-dependent receptor	8.10115	-0.151223	0.539949	0.13672	0.773701	0.0731659	0.750653
206979	209990	+	CDS	GEMMAAP_RS00905	NA	WP_158514681.1	serine/threonine-protein kinase	8.27442	-0.250503	-0.2966	0.022854	0.169234	0.0365711	0.93006
210033	211079	+	CDS	GEMMAAP_RS00910	NA	WP_053333896.1	membrane dipeptidase	6.07499	-0.27285	-0.170652	-0.378985	0.446041	0.578155	0.126462
211416	211688	-	CDS	GEMMAAP_RS00915	NA	WP_026849055.1	metal-binding protein	6.11113	-0.00634175	-0.115545	-0.0803479	0.987448	0.712857	0.828485
211767	212459	+	CDS	GEMMAAP_RS00920	NA	WP_026849056.1	VIT family protein	5.99574	-0.0905952	0.0626267	0.209298	0.878761	0.885728	0.55477
212529	213899	-	CDS	GEMMAAP_RS00925	NA	WP_026849057.1	M28 family metallopeptidase	5.36194	-0.505615	-0.210666	-0.371202	0.24296	0.608937	0.307754
213905	214732	-	CDS	GEMMAAP_RS00930	NA	WP_158514682.1	host specificity protein	4.38344	0.2363	-0.208035	-0.119445	0.757331	0.717709	0.860569
214773	215507	+	CDS	GEMMAAP_RS00935	NA	WP_053333898.1	peptidylprolyl isomerase	5.64346	-0.0665797	-0.0086767	0.00779618	0.906941	0.988684	0.984477
215508	215765	+	CDS	GEMMAAP_RS00940	NA	WP_026849058.1	hypothetical protein	4.85871	0.426266	-0.216739	0.0782091	0.410798	0.632925	0.891095
215769	216626	-	CDS	GEMMAAP_RS00945	sseA	WP_043580358.1	3-mercaptopyruvate sulfurtransferase	6.04478	0.251927	-0.0694088	0.101057	0.489835	0.843947	0.771657
216859	218355	+	CDS	GEMMAAP_RS19905	NA	WP_082820954.1	alpha/beta fold hydrolase	7.76475	-0.00681895	0.00971589	0.0922198	0.983008	0.978731	0.743536
218568	219509	+	CDS	GEMMAAP_RS00960	NA	WP_043580361.1	acetamidase/formamidase family protein	6.02315	-0.019662	-0.112124	-0.119741	0.971421	0.762877	0.756468
219865	221451	-	CDS	GEMMAAP_RS00965	NA	WP_026849062.1	amidase	6.644	-0.142828	0.0145091	-0.0502708	0.74911	0.973729	0.903785
221539	221904	-	CDS	GEMMAAP_RS00970	NA	WP_026849063.1	hypothetical protein	5.26	0.133301	0.107827	0.166087	0.831418	0.786863	0.678635
221937	222422	-	CDS	GEMMAAP_RS00975	NA	WP_043580100.1	DoxX family protein	6.63574	0.366219	0.337163	-0.10275	0.263811	0.13304	0.755596
222560	223897	+	CDS	GEMMAAP_RS00980	argG	WP_026849065.1	argininosuccinate synthase	8.92039	0.0917938	0.170387	-0.0176587	0.742602	0.319977	0.951483
224235	225008	-	CDS	GEMMAAP_RS00985	NA	WP_026849066.1	VOC family protein	6.77953	-0.727657	-0.851846	-0.82536	0.00654396	0.000203516	0.000154129
225182	225883	+	CDS	GEMMAAP_RS00990	NA	WP_026849067.1	hypothetical protein	8.01384	0.0600033	0.0311347	0.31081	0.827042	0.890156	0.0303849
225895	226830	+	CDS	GEMMAAP_RS00995	NA	WP_026849068.1	2-dehydropantoate 2-reductase	8.04966	0.063461	0.0932556	0.271079	0.870253	0.709931	0.177358
227182	229647	+	CDS	GEMMAAP_RS01000	NA	WP_082820955.1	DUF1592 domain-containing protein	8.70229	-0.236889	-0.276224	-0.284931	0.26701	0.0821755	0.0832244
229668	231071	+	CDS	GEMMAAP_RS01005	NA	WP_043580101.1	DUF1552 domain-containing protein	8.19048	-0.25334	-0.236551	-0.168268	0.233816	0.140192	0.375905
231087	233225	+	CDS	GEMMAAP_RS01010	NA	WP_026849070.1	ankyrin repeat domain-containing protein	8.52361	-0.285775	-0.38671	-0.214406	0.116852	0.00565726	0.167532
233303	234346	-	CDS	GEMMAAP_RS01015	NA	WP_026849071.1	hypothetical protein	6.37048	-0.383552	-0.293603	-0.212994	0.224204	0.252084	0.464278
234557	235504	+	CDS	GEMMAAP_RS01020	NA	WP_082820956.1	creatininase family protein	6.12233	-0.434247	-0.187713	-0.262816	0.161317	0.510412	0.336235
235564	238272	+	CDS	GEMMAAP_RS01025	NA	WP_053333901.1	carbohydrate binding family 9 domain-containing protein	6.89047	-0.0632348	-0.398835	-0.181568	0.886412	0.0496622	0.472939
238302	238754	+	CDS	GEMMAAP_RS01030	NA	WP_026849072.1	hypothetical protein	6.51061	-0.201167	0.192915	0.164331	0.567194	0.439991	0.562224
238764	240086	-	CDS	GEMMAAP_RS01035	NA	WP_145978934.1	hypothetical protein	7.55535	-1.10889	-1.2251	-0.947638	6.63908e-07	1.16128e-09	9.50202e-08
240133	243879	-	CDS	GEMMAAP_RS01040	NA	WP_026849074.1	TonB-dependent receptor	8.36341	-0.85401	-0.923596	-0.797791	2.39993e-06	1.04047e-08	1.10723e-07
243982	244908	-	CDS	GEMMAAP_RS01045	murB	WP_026849075.1	UDP-N-acetylmuramate dehydrogenase	7.7727	0.312605	0.184664	0.0113646	0.169515	0.336849	0.970487
245152	245550	+	CDS	GEMMAAP_RS01050	NA	WP_053333902.1	helix-turn-helix domain-containing protein	3.84731	0.396565	-0.187891	-0.424584	0.657843	0.786863	0.44377
245547	246035	+	CDS	GEMMAAP_RS01055	NA	WP_026849076.1	hypothetical protein	4.65879	0.0528534	-0.0308452	0.120889	0.955567	0.965651	0.839092
246166	247605	+	CDS	GEMMAAP_RS01060	NA	WP_053333903.1	insulinase family protein	7.01275	-0.392541	-0.241539	-0.272851	0.0806321	0.184961	0.135216
247602	248999	+	CDS	GEMMAAP_RS01065	NA	WP_026849077.1	insulinase family protein	7.46092	-0.426667	-0.228091	-0.307416	0.0478385	0.199161	0.0797881
249165	249878	+	CDS	GEMMAAP_RS01070	NA	WP_043580108.1	DUF429 domain-containing protein	5.31295	-0.282074	0.0840159	-0.139258	0.50307	0.841145	0.729665
249921	251432	+	CDS	GEMMAAP_RS01075	NA	WP_026849079.1	Gfo/Idh/MocA family oxidoreductase	7.60515	-0.112608	0.0514921	-0.0612966	0.727637	0.860321	0.843972
251432	252943	+	CDS	GEMMAAP_RS01080	NA	WP_053333904.1	M20/M25/M40 family metallo-hydrolase	6.80019	-0.0863442	0.241371	0.197737	0.816044	0.261555	0.405051
252992	253894	+	CDS	GEMMAAP_RS01085	NA	WP_053333905.1	D-hexose-6-phosphate mutarotase	5.67785	-0.288819	-0.0109293	0.225657	0.482544	0.985135	0.520704
253930	254706	-	CDS	GEMMAAP_RS01090	NA	WP_026849081.1	DUF4397 domain-containing protein	6.90875	0.283325	0.447566	0.421083	0.340383	0.0214785	0.0325893
254900	255517	-	CDS	GEMMAAP_RS01095	NA	WP_026849082.1	bifunctional phosphoribosyl-AMP cyclohydrolase/phosphoribosyl-ATP diphosphatase HisIE	8.09854	-0.0204094	0.162259	0.359697	0.959382	0.257168	0.00612481
255514	256326	-	CDS	GEMMAAP_RS01100	hisN	WP_026849083.1	histidinol-phosphatase	8.48084	-0.0115683	0.309095	0.266883	0.969439	0.0210518	0.0563749
256323	257108	-	CDS	GEMMAAP_RS01105	hisF	WP_026849084.1	imidazole glycerol phosphate synthase subunit HisF	8.77602	0.188637	0.37537	0.355033	0.339756	0.00578339	0.0100821
257110	257658	-	CDS	GEMMAAP_RS01110	NA	WP_026849085.1	imidazoleglycerol-phosphate dehydratase	8.16954	0.276092	0.550322	0.536328	0.147358	0.000125764	0.000129597
257655	258368	-	CDS	GEMMAAP_RS01115	hisA	WP_026849086.1	1-(5-phosphoribosyl)-5-[(5-phosphoribosylamino)methylideneamino]imidazole-4-carboxamide isomerase	8.30604	0.0457262	0.313779	0.39044	0.89506	0.0392101	0.0103809
258365	259024	-	CDS	GEMMAAP_RS01120	hisH	WP_043580376.1	imidazole glycerol phosphate synthase subunit HisH	8.03561	0.139227	0.354397	0.36723	0.531073	0.0074674	0.00514219
259033	260106	-	CDS	GEMMAAP_RS01125	NA	WP_053333906.1	histidinol-phosphate aminotransferase family protein	8.75543	0.314321	0.385078	0.429185	0.071019	0.00418342	0.00146852
260103	261434	-	CDS	GEMMAAP_RS01130	hisD	WP_026849088.1	histidinol dehydrogenase	8.68578	0.363817	0.177718	0.39312	0.0826097	0.316717	0.0149727
261431	262309	-	CDS	GEMMAAP_RS01135	NA	WP_026849089.1	ATP phosphoribosyltransferase	8.72512	0.284945	0.389192	0.236119	0.113551	0.00524956	0.111811
262691	263191	+	CDS	GEMMAAP_RS01140	NA	WP_026849090.1	cupredoxin domain-containing protein	11.0076	0.105482	-0.141906	0.0842658	0.832889	0.712857	0.872495
263261	264934	+	CDS	GEMMAAP_RS01145	NA	WP_026849091.1	hypothetical protein	6.76351	0.133878	-0.0525687	0.0338148	0.707099	0.863808	0.924944
264960	265394	+	CDS	GEMMAAP_RS20805	NA	WP_026849092.1	hypothetical protein	8.07982	-0.149061	-0.277355	-0.251977	0.514319	0.057198	0.09616
265437	265946	+	CDS	GEMMAAP_RS01155	NA	WP_026849093.1	GAF domain-containing protein	7.82271	0.169249	0.0664572	0.0376236	0.582656	0.803097	0.908139
265998	266594	+	CDS	GEMMAAP_RS01160	NA	WP_043580110.1	HD domain-containing protein	7.71045	-0.102464	0.0994368	-0.0604339	0.743373	0.650906	0.830977
266826	267134	+	CDS	GEMMAAP_RS01165	NA	WP_145978935.1	hypothetical protein	5.55082	0.293481	0.126425	0.106352	0.600195	0.790717	0.841363
267094	267438	+	CDS	GEMMAAP_RS01170	NA	WP_145978936.1	hypothetical protein	4.12126	0.654129	0.341528	0.733123	0.307056	0.467792	0.0754415
267449	268609	+	CDS	GEMMAAP_RS01175	NA	WP_053333907.1	YncE family protein	4.62899	-0.0370323	0.411827	0.331362	0.965644	0.265801	0.450737
268843	269280	-	CDS	GEMMAAP_RS01180	NA	WP_158514683.1	hypothetical protein	6.23348	0.0636917	-0.0244862	-0.111011	0.942107	0.967151	0.833601
269527	270717	-	CDS	GEMMAAP_RS01185	ispG	WP_053334025.1	flavodoxin-dependent (E)-4-hydroxy-3-methylbut-2-enyl-diphosphate synthase	9.0081	0.0129972	0.107173	0.122502	0.964655	0.495697	0.475938
270849	271313	+	CDS	GEMMAAP_RS01190	NA	WP_202969175.1	hypothetical protein	8.32164	0.350597	0.0194139	0.0739494	0.171484	0.954086	0.811401
271374	271931	+	CDS	GEMMAAP_RS01195	NA	WP_026849101.1	outer membrane beta-barrel protein	11.0672	-0.218582	0.130975	0.0854485	0.714268	0.810056	0.898793
272022	273308	+	CDS	GEMMAAP_RS01200	NA	WP_043580111.1	FAD-dependent oxidoreductase	10.0908	0.221356	0.191765	0.0185559	0.339922	0.319203	0.953487
273318	273920	+	CDS	GEMMAAP_RS01205	NA	WP_026849103.1	hypothetical protein	8.98488	0.125976	-0.0816537	0.0145178	0.688697	0.75764	0.963724
273920	274492	+	CDS	GEMMAAP_RS01210	NA	WP_026849104.1	hypothetical protein	9.13768	0.0557806	0.00125084	-0.044398	0.87665	0.996215	0.889661
274563	275129	+	CDS	GEMMAAP_RS01215	NA	WP_026849105.1	hypothetical protein	8.72047	-0.22456	-0.147229	-0.224229	0.314138	0.435916	0.23559
275126	275785	-	CDS	GEMMAAP_RS01220	NA	WP_026849106.1	HAD family phosphatase	5.76197	-0.359578	0.0181271	-0.0375463	0.268315	0.966117	0.924944
275809	277206	-	CDS	GEMMAAP_RS01225	argH	WP_043580112.1	argininosuccinate lyase	7.67808	0.11947	0.0811706	0.111315	0.689731	0.731262	0.643524
277441	277908	-	CDS	GEMMAAP_RS01230	argR	WP_026849108.1	arginine repressor	5.18278	0.228747	-0.213567	0.272229	0.636446	0.52198	0.412751
278070	279089	+	CDS	GEMMAAP_RS01235	NA	WP_026849109.1	N-acetyl-gamma-glutamyl-phosphate reductase	5.576	0.0766862	-0.0470882	0.202478	0.898614	0.910691	0.534431
279086	279841	+	CDS	GEMMAAP_RS01240	argB	WP_053333909.1	acetylglutamate kinase	5.58165	-0.0901371	0.114913	0.0489438	0.873654	0.750851	0.915027
279883	281109	+	CDS	GEMMAAP_RS01245	NA	WP_145978937.1	acetylornithine/succinylornithine family transaminase	5.81993	0.262528	0.0234464	0.110493	0.563143	0.961998	0.787456
281735	283321	+	CDS	GEMMAAP_RS01250	NA	WP_026849110.1	alkaline phosphatase family protein	7.59275	0.032804	0.134199	0.0973748	0.935245	0.473029	0.666526
283348	283938	+	CDS	GEMMAAP_RS01255	NA	WP_026849111.1	hypothetical protein	6.32106	0.0397606	0.100855	-0.0818086	0.942107	0.710299	0.792056
284039	286171	+	CDS	GEMMAAP_RS01260	NA	WP_053333910.1	M20/M25/M40 family metallo-hydrolase	7.32704	0.0510502	-0.0389377	0.0871414	0.907868	0.902003	0.768452
286227	286550	+	CDS	GEMMAAP_RS01265	NA	WP_026849112.1	sulfurtransferase	4.85777	0.345931	-0.237642	-0.0946799	0.525157	0.570518	0.871842
286567	287460	+	CDS	GEMMAAP_RS01270	NA	WP_053333911.1	alpha/beta fold hydrolase	5.94765	0.177351	-0.0561424	0.110892	0.670194	0.884399	0.755805
287736	288878	+	CDS	GEMMAAP_RS01275	NA	WP_026849113.1	Re/Si-specific NAD(P)(+) transhydrogenase subunit alpha	8.57997	0.337295	0.231468	0.298222	0.100582	0.137808	0.0544719
288888	289199	+	CDS	GEMMAAP_RS01280	NA	WP_053334026.1	NAD(P) transhydrogenase subunit alpha	6.74649	0.446788	0.221667	0.351029	0.160596	0.345266	0.103456
289196	290650	+	CDS	GEMMAAP_RS01285	NA	WP_202969176.1	NAD(P)(+) transhydrogenase (Re/Si-specific) subunit beta	8.91882	0.413948	0.0973908	0.262226	0.0286361	0.596726	0.0878886
290778	291551	+	CDS	GEMMAAP_RS01290	NA	WP_043580389.1	fatty acid desaturase	8.88889	0.256528	0.163162	0.0896935	0.285595	0.399483	0.732195
291557	291835	+	CDS	GEMMAAP_RS01295	NA	WP_053333913.1	oxidative damage protection protein	8.20218	0.329397	0.420587	0.149576	0.511048	0.206691	0.749138
292392	292922	+	CDS	GEMMAAP_RS01300	NA	WP_053333914.1	MarR family transcriptional regulator	7.38967	0.0426957	-0.0587867	0.121947	0.927231	0.834079	0.641867
293075	294160	-	CDS	GEMMAAP_RS01305	NA	WP_043580122.1	PD40 domain-containing protein	7.73011	-0.00453163	-0.258373	-0.575894	0.985513	0.0905065	0.000129597
294429	296036	-	CDS	GEMMAAP_RS01310	NA	WP_053333915.1	PDZ domain-containing protein	9.65624	-0.195334	-0.362734	-0.507489	0.393201	0.0263505	0.00205961
296492	297352	-	CDS	GEMMAAP_RS01315	NA	WP_082820963.1	replication initiator protein A	9.20228	0.118899	0.187133	0.0769561	0.590593	0.201131	0.718259
297469	298188	+	CDS	GEMMAAP_RS01320	NA	WP_053333916.1	hypothetical protein	5.99135	0.222693	-0.343883	-0.120076	0.605374	0.24199	0.759315
298165	299343	-	CDS	GEMMAAP_RS01325	NA	WP_026849118.1	potassium channel family protein	5.8526	-0.239482	-0.180941	-0.103247	0.502075	0.52671	0.762371
299392	300204	-	CDS	GEMMAAP_RS01330	NA	WP_026849119.1	peptidase E	6.82992	-0.296156	0.2912	0.192507	0.485509	0.355134	0.611147
300209	301030	-	CDS	GEMMAAP_RS01335	NA	WP_026849120.1	SEC-C domain-containing protein	6.75062	-0.272231	0.28587	0.250788	0.681524	0.54578	0.632828
301469	301843	+	CDS	GEMMAAP_RS01340	NA	WP_026849121.1	hypothetical protein	2.54309	0.332692	0.231646	-0.0914469	0.843263	0.842475	0.943991
301883	302344	+	CDS	GEMMAAP_RS01345	NA	WP_026849122.1	hypothetical protein	1.58136	0.324226	-1.27535	0.309266	0.906941	0.324154	0.849402
302405	303403	-	CDS	GEMMAAP_RS01350	NA	WP_026849123.1	threonine/serine dehydratase	6.0448	0.0636746	0.0678767	0.0369833	0.910901	0.865939	0.936154
303444	304178	-	CDS	GEMMAAP_RS01355	NA	WP_053333917.1	SDR family oxidoreductase	5.91455	0.214158	0.412789	0.0982257	0.600195	0.100459	0.792708
304352	304747	+	CDS	GEMMAAP_RS01360	NA	WP_158514684.1	DUF3568 family protein	3.41006	-0.252046	-0.00292961	-0.509909	0.831418	0.996529	0.412881
305266	306354	+	CDS	GEMMAAP_RS20455	NA	WP_082820964.1	Ig-like domain-containing protein	8.87122	0.217329	0.0426649	-0.0105115	0.269304	0.847148	0.965666
306442	309543	+	CDS	GEMMAAP_RS01370	NA	WP_026849126.1	AAA family ATPase	8.54512	0.0518056	-0.0974827	-0.0328374	0.885256	0.652433	0.914747
309589	310578	-	CDS	GEMMAAP_RS01375	NA	WP_082820965.1	ADP-ribosylglycohydrolase family protein	4.83396	0.14243	0.12253	-0.381706	0.811626	0.794603	0.27641
310901	311380	+	CDS	GEMMAAP_RS01380	NA	WP_026849128.1	cupin domain-containing protein	4.85603	0.487829	0.352719	0.36963	0.832285	0.83489	0.839126
311377	312072	+	CDS	GEMMAAP_RS01385	NA	WP_026849129.1	hypothetical protein	5.40013	0.24884	0.618045	0.244637	0.930794	0.680591	0.898793
312085	313077	+	CDS	GEMMAAP_RS01390	NA	WP_026849130.1	OmpA family protein	5.2552	0.112514	0.423139	0.201153	0.964196	0.794637	0.918126
313074	314936	+	CDS	GEMMAAP_RS01395	NA	WP_026849131.1	hypothetical protein	6.37003	0.0312898	0.330127	0.13314	0.983369	0.815964	0.940357
315017	316159	+	CDS	GEMMAAP_RS01400	NA	WP_026849132.1	helix-turn-helix transcriptional regulator	7.09452	-0.428863	-0.535701	-0.352385	0.307749	0.076641	0.310902
316163	317245	-	CDS	GEMMAAP_RS01405	NA	WP_053333918.1	ADP-ribosylglycohydrolase family protein	7.19579	0.11366	0.125506	0.147952	0.707099	0.54128	0.480569
317345	317812	-	CDS	GEMMAAP_RS01410	NA	WP_026849134.1	hypothetical protein	6.00858	-0.757093	-0.296896	-0.365766	0.0327218	0.361398	0.252407
318250	319347	-	CDS	GEMMAAP_RS01415	NA	WP_026849135.1	alanine--glyoxylate aminotransferase family protein	7.68283	0.221546	0.0101486	0.137284	0.444744	0.978046	0.587332
319413	320114	-	CDS	GEMMAAP_RS01420	NA	WP_053333919.1	HAD-IB family phosphatase	7.43996	0.395054	0.0883568	0.342686	0.104349	0.712857	0.0599602
320229	321641	-	CDS	GEMMAAP_RS01425	NA	WP_026849136.1	FAD-binding oxidoreductase	8.76778	0.310707	0.191199	0.235357	0.100582	0.202474	0.124108
321648	323249	-	CDS	GEMMAAP_RS01430	NA	WP_026849137.1	phosphoglycerate dehydrogenase	8.73898	0.0396293	0.160441	0.229545	0.983008	0.258445	0.10253
323376	323906	-	CDS	GEMMAAP_RS01435	NA	WP_053333920.1	MerR family transcriptional regulator	7.02231	-0.0197079	-0.0254344	-0.102632	0.96262	0.935372	0.701414
323946	324812	-	CDS	GEMMAAP_RS01440	NA	WP_026849138.1	alpha/beta fold hydrolase	8.8342	-0.196016	-0.27091	-0.462316	0.680174	0.32539	0.0960484
325001	325411	-	CDS	GEMMAAP_RS01445	NA	WP_026849139.1	response regulator	10.7294	-0.0569034	-0.153823	-0.32808	0.943815	0.718327	0.424542
325719	327026	-	CDS	GEMMAAP_RS01450	NA	WP_026849140.1	sigma-54 dependent transcriptional regulator	6.24124	-0.400544	0.184595	0.452507	0.495107	0.721228	0.298415
327034	328551	-	CDS	GEMMAAP_RS01455	NA	WP_026849141.1	PAS domain-containing protein	7.92543	-0.12755	0.206633	0.330576	0.707099	0.330085	0.0960484
328559	329635	-	CDS	GEMMAAP_RS20755	NA	WP_179947318.1	hypothetical protein	9.20498	-0.329569	0.0430296	0.132701	0.0402004	0.826929	0.429652
329764	330891	-	CDS	GEMMAAP_RS01465	NA	WP_053333921.1	response regulator	8.48051	-0.312237	-0.00834199	-0.0918524	0.145522	0.979574	0.712563
330900	334022	-	CDS	GEMMAAP_RS01470	NA	WP_026849142.1	GAF domain-containing protein	10.0611	0.177315	0.0831613	0.097429	0.314418	0.630199	0.617922
334167	334937	-	CDS	GEMMAAP_RS01475	NA	WP_075071377.1	zinc-ribbon domain-containing protein	8.7946	0.311193	0.321449	0.248793	0.12547	0.0400169	0.141663
334965	336332	+	CDS	GEMMAAP_RS01480	glnA	WP_053333922.1	type I glutamate--ammonia ligase	8.66608	0.028535	-0.0869973	-0.0416853	0.931721	0.609833	0.860569
336621	337280	+	CDS	GEMMAAP_RS01485	NA	WP_053334028.1	superoxide dismutase	7.91425	0.237418	-0.0673272	-0.0861625	0.234548	0.738553	0.683336
337340	338623	+	CDS	GEMMAAP_RS01490	NA	WP_043580129.1	glycosyltransferase	8.36096	0.227113	0.109464	0.251757	0.234548	0.500688	0.0763641
338628	339611	-	CDS	GEMMAAP_RS01495	NA	WP_026849146.1	Ig-like domain-containing protein	11.1817	0.333345	0.189051	0.0197615	0.105579	0.336849	0.953296
339772	340710	+	CDS	GEMMAAP_RS01500	NA	WP_145978938.1	nuclease	7.19763	0.434424	0.305767	0.121348	0.0486015	0.0764899	0.59858
340688	342205	-	CDS	GEMMAAP_RS01505	NA	WP_075071378.1	PAS domain S-box protein	7.35586	-0.189244	0.0318603	-0.123915	0.485425	0.917081	0.61581
342198	344450	-	CDS	GEMMAAP_RS01510	NA	WP_053333924.1	response regulator	8.32376	-0.128868	0.0937527	0.0139638	0.692185	0.72177	0.965355
344636	345259	+	CDS	GEMMAAP_RS01515	NA	WP_026849148.1	hypothetical protein	7.54214	0.163188	0.13343	0.060723	0.539066	0.509254	0.82838
345272	346255	+	CDS	GEMMAAP_RS01520	NA	WP_082820970.1	MBL fold metallo-hydrolase	7.46973	0.0643655	-0.128125	-0.0512458	0.864389	0.571747	0.873443
346274	346927	+	CDS	GEMMAAP_RS01525	NA	WP_043580130.1	nitroreductase family protein	6.70822	-0.153156	-0.422755	-0.190346	0.664891	0.0427388	0.461183
346950	347492	-	CDS	GEMMAAP_RS01530	NA	WP_145978939.1	hypothetical protein	7.63973	0.180333	0.200324	0.0425374	0.484891	0.229533	0.878766
347631	349070	+	CDS	GEMMAAP_RS01535	NA	WP_145978940.1	glycosyl hydrolase	6.75169	0.314923	0.218043	0.120609	0.403636	0.446283	0.743536
349274	349759	+	CDS	GEMMAAP_RS01540	NA	WP_026849151.1	ferritin	7.40934	-0.215225	-0.116226	0.00682505	0.464367	0.643928	0.983725
349759	352056	+	CDS	GEMMAAP_RS01545	NA	WP_026849152.1	response regulator	8.90526	-0.076955	-0.0534972	0.0359688	0.79662	0.823608	0.899174
352100	352627	+	CDS	GEMMAAP_RS01550	NA	WP_145978941.1	hypothetical protein	5.89871	-0.222979	-0.181541	0.0309915	0.631001	0.612053	0.951483
352648	354399	-	CDS	GEMMAAP_RS01555	NA	WP_026849154.1	response regulator	6.48274	-0.226666	-0.0660843	0.0848455	0.553186	0.858556	0.82838
354401	355462	-	CDS	GEMMAAP_RS01560	NA	WP_026849155.1	aldo/keto reductase	6.80952	0.30162	0.080992	0.168217	0.341834	0.803394	0.565149
355455	355817	-	CDS	GEMMAAP_RS01565	NA	WP_026849156.1	TIGR04076 family protein	7.29078	-0.271976	0.140224	0.111408	0.768531	0.851705	0.896979
355819	356472	-	CDS	GEMMAAP_RS01570	NA	WP_026849157.1	peroxiredoxin	7.74724	0.266182	0.0552836	0.000466277	0.245204	0.826586	0.996928
356530	356790	+	CDS	GEMMAAP_RS01575	NA	WP_026849158.1	hypothetical protein	5.66375	0.0589809	0.0318226	-0.200031	0.951619	0.962658	0.703996
357064	357723	+	CDS	GEMMAAP_RS01580	NA	WP_053333926.1	DUF305 domain-containing protein	7.93127	-0.100749	-0.20761	-0.163431	0.712259	0.196933	0.380337
357791	359764	+	CDS	GEMMAAP_RS01585	NA	WP_053333927.1	hypothetical protein	9.44081	0.255824	-0.376062	-0.236865	0.50837	0.182749	0.503142
359844	360755	-	CDS	GEMMAAP_RS01590	NA	WP_026849159.1	AraC family transcriptional regulator	8.82196	-0.0945177	0.10429	0.0348253	0.721576	0.584757	0.89841
360770	362056	-	CDS	GEMMAAP_RS01595	NA	WP_026849160.1	hypothetical protein	9.42221	-0.125828	0.104693	0.0427485	0.644683	0.633375	0.889768
362465	362683	+	CDS	GEMMAAP_RS20215	NA	WP_158514685.1	hypothetical protein	7.96339	0.103785	0.331482	0.0343303	0.736047	0.0528642	0.910169
362737	363690	+	CDS	GEMMAAP_RS01600	NA	WP_043580136.1	hypothetical protein	8.94929	-0.0654927	-0.0722065	-0.0806312	0.827042	0.743442	0.741561
364174	364386	+	CDS	GEMMAAP_RS01605	NA	WP_202969177.1	DUF1289 domain-containing protein	6.13648	-0.0313117	0.00504563	-0.272232	0.964774	0.993498	0.471603
364416	365363	+	CDS	GEMMAAP_RS01610	NA	WP_075071379.1	ADP-ribosylglycohydrolase family protein	7.00665	-0.0243336	0.0441577	-0.139448	0.983008	0.874382	0.54918
365360	365557	+	CDS	GEMMAAP_RS01615	NA	WP_075071380.1	ADP-ribosylglycohydrolase family protein	5.34253	-0.31633	-0.253125	0.135154	0.484891	0.473029	0.755596
365628	367970	+	CDS	GEMMAAP_RS01620	NA	WP_158514686.1	hybrid sensor histidine kinase/response regulator	9.00031	0.0907937	-0.0172108	-0.167866	0.722831	0.947679	0.347052
367986	369701	-	CDS	GEMMAAP_RS01625	NA	WP_026849165.1	class I SAM-dependent methyltransferase	6.10959	0.0437443	0.156675	0.00587165	0.951114	0.654978	0.990276
369794	370792	-	CDS	GEMMAAP_RS01630	NA	WP_043580137.1	sigma-70 family RNA polymerase sigma factor	4.77383	-0.172078	0.110966	0.153816	0.809261	0.852906	0.795571
370892	372187	+	CDS	GEMMAAP_RS01635	NA	WP_026849166.1	metal-dependent hydrolase	7.14431	0.226736	-0.0524319	0.125115	0.514871	0.878233	0.687174
372304	373902	-	CDS	GEMMAAP_RS01640	NA	WP_075071381.1	serine hydrolase	6.19472	-0.229432	0.0546618	-0.0142095	0.484891	0.876474	0.977335
373962	375077	-	CDS	GEMMAAP_RS01645	NA	WP_043580138.1	saccharopine dehydrogenase NADP-binding domain-containing protein	5.9831	0.098619	0.160664	0.0931965	0.857704	0.647396	0.829114
375232	376098	+	CDS	GEMMAAP_RS01650	NA	WP_043580139.1	methylated-DNA--[protein]-cysteine S-methyltransferase	5.57709	0.0869993	0.0726159	0.0349686	0.906941	0.88629	0.950727
376135	377514	-	CDS	GEMMAAP_RS01655	NA	WP_053333930.1	cytochrome c	7.68169	-0.124901	0.0853547	-0.0494522	0.727637	0.764155	0.88806
377684	378292	+	CDS	GEMMAAP_RS01660	NA	WP_053333931.1	histidine phosphatase family protein	6.46265	-0.216602	0.11915	0.143925	0.886412	0.917081	0.901224
378561	379259	+	CDS	GEMMAAP_RS01665	NA	WP_158514687.1	FecR domain-containing protein	7.69701	0.0346191	-0.012931	0.277141	0.921225	0.989021	0.0565919
379320	379841	+	CDS	GEMMAAP_RS01670	mog	WP_026849170.1	molybdopterin adenylyltransferase	7.09105	-0.173376	0.224391	0.102458	0.617358	0.330124	0.735003
379875	380072	+	CDS	GEMMAAP_RS01675	NA	WP_026849171.1	hypothetical protein	6.68803	0.236645	0.233495	0.147361	0.412213	0.256999	0.554007
380076	381245	+	CDS	GEMMAAP_RS01680	NA	WP_053333932.1	cystathionine gamma-lyase	8.18431	0.0391085	0.0232208	0.0439157	0.906885	0.927978	0.866866
381282	382910	+	CDS	GEMMAAP_RS01685	NA	WP_043580142.1	amidase	7.57949	-0.0264636	-0.120414	0.0586971	0.953404	0.603194	0.848511
382920	383270	+	CDS	GEMMAAP_RS01690	NA	WP_026849174.1	hypothetical protein	5.86372	-0.128359	-0.113646	-0.272572	0.802802	0.762877	0.395424
383303	384472	+	CDS	GEMMAAP_RS01695	NA	WP_026849175.1	dipeptidase	6.80055	-0.418621	-0.419369	-0.0904446	0.0674582	0.021064	0.73432
384474	384803	+	CDS	GEMMAAP_RS01700	NA	WP_026849176.1	multidrug efflux SMR transporter	5.25559	0.250187	-0.432966	-0.294755	0.707738	0.297432	0.548848
384871	385278	+	CDS	GEMMAAP_RS01705	NA	WP_043580143.1	hypothetical protein	7.6197	-0.351091	-0.44197	-0.480398	0.194364	0.0275982	0.0179247
385285	386730	-	CDS	GEMMAAP_RS01710	NA	WP_202969178.1	sodium:solute symporter	6.5713	-0.119641	0.104593	-0.16201	0.740928	0.695046	0.534431
386723	386923	-	CDS	GEMMAAP_RS01715	NA	WP_202969179.1	DUF3311 domain-containing protein	5.04068	-0.650044	-0.0786845	-0.207115	0.0618966	0.851133	0.563603
386934	388082	-	CDS	GEMMAAP_RS01720	NA	WP_043580441.1	amidohydrolase	7.56277	-0.155473	-0.0569854	0.0110618	0.610706	0.841145	0.971602
388211	388891	+	CDS	GEMMAAP_RS01725	NA	WP_145978945.1	hypothetical protein	7.52167	-0.249257	-0.164273	-0.266015	0.357684	0.45982	0.208839
388909	389349	-	CDS	GEMMAAP_RS01730	NA	WP_202969180.1	DUF5519 family protein	6.91456	-0.202142	-0.265304	-0.28081	0.706409	0.47765	0.475938
389750	391972	-	CDS	GEMMAAP_RS01735	NA	WP_026849178.1	glutamine synthetase III	8.60755	0.0444378	0.0960117	0.176487	0.886809	0.603194	0.310902
392264	392821	+	CDS	GEMMAAP_RS01740	NA	WP_145978946.1	hypothetical protein	7.38067	0.194931	0.406478	-0.0515832	0.624801	0.0982708	0.898793
392818	393426	+	CDS	GEMMAAP_RS01745	NA	WP_145978947.1	hypothetical protein	6.19716	0.256167	-0.0997943	-0.221257	0.564973	0.800247	0.527882
393458	394687	-	CDS	GEMMAAP_RS01750	NA	WP_026849181.1	HDOD domain-containing protein	7.65665	-0.0313039	-0.0716957	-0.158175	0.945628	0.773668	0.48497
394836	395399	+	CDS	GEMMAAP_RS20220	NA	WP_026849182.1	transcriptional regulator	7.90716	-0.164088	0.0190153	-0.075463	0.49886	0.945072	0.746058
395689	396003	+	CDS	GEMMAAP_RS01760	NA	WP_043580147.1	hypothetical protein	7.4259	-0.0905117	-0.0780332	0.0424254	0.822463	0.79089	0.907339
397026	397364	+	CDS	GEMMAAP_RS01765	NA	WP_026849184.1	hypothetical protein	5.5678	-0.167141	0.0188787	-0.15022	0.706409	0.967151	0.670224
397504	397941	+	CDS	GEMMAAP_RS01770	NA	WP_053333933.1	NUDIX domain-containing protein	7.95429	0.0127437	0.00174548	-0.0618308	0.969076	0.994721	0.779599
397938	398507	+	CDS	GEMMAAP_RS01775	NA	WP_043580148.1	GNAT family N-acetyltransferase	7.93632	-0.283767	-0.0677171	-0.101085	0.194336	0.776517	0.672071
398669	399169	+	CDS	GEMMAAP_RS01780	NA	WP_026849185.1	DUF5946 family protein	7.06748	0.131362	-0.0100307	-0.099697	0.721371	0.981003	0.753181
399340	399657	+	CDS	GEMMAAP_RS01785	NA	WP_158514688.1	DUF1330 domain-containing protein	5.48968	-0.0631193	-0.0502837	-0.313632	0.927231	0.917081	0.349588
400271	400786	+	CDS	GEMMAAP_RS01795	NA	WP_145978949.1	lipocalin-like domain-containing protein	4.97646	-0.276863	-0.249917	-0.318859	0.624801	0.562423	0.443696
400835	401401	+	CDS	GEMMAAP_RS01800	NA	WP_026849189.1	hypothetical protein	4.53135	-0.038341	-0.119109	-0.0095274	0.965713	0.848813	0.989261
401600	401875	+	CDS	GEMMAAP_RS01805	NA	WP_026849190.1	metal-binding protein	5.69805	-0.178021	-0.0296698	-0.0390131	0.723525	0.954077	0.940357
402047	402445	+	CDS	GEMMAAP_RS01810	NA	WP_026849191.1	SRPBCC family protein	5.89128	-0.0813626	0.124687	-0.148254	0.886809	0.72767	0.690903
402510	403259	-	CDS	GEMMAAP_RS01815	NA	WP_026849192.1	hypothetical protein	6.88252	-0.11844	-0.0301804	0.0627889	0.71672	0.925418	0.839899
403536	404582	+	CDS	GEMMAAP_RS01820	NA	WP_075071384.1	asparaginase	5.86634	-0.177096	-0.0443718	-0.0264989	0.689731	0.918127	0.952513
404653	406374	+	CDS	GEMMAAP_RS01825	NA	WP_043580150.1	amidohydrolase family protein	6.88451	-0.209648	-0.132987	-0.356333	0.551461	0.657121	0.132118
406395	407510	-	CDS	GEMMAAP_RS01830	NA	WP_053333935.1	serine hydrolase	6.43382	-0.509681	-0.425672	-0.534952	0.0811696	0.0615282	0.0160806
407626	408315	-	CDS	GEMMAAP_RS01835	NA	WP_026849195.1	hypothetical protein	8.09176	-0.204137	0.201384	-0.418277	0.730505	0.633433	0.299516
408454	408693	+	CDS	GEMMAAP_RS20225	NA	WP_145978950.1	hypothetical protein	5.80995	-0.154973	-0.134158	-0.271384	0.750917	0.730418	0.424542
408708	409847	+	CDS	GEMMAAP_RS01840	NA	WP_026849196.1	hypothetical protein	8.11606	-0.0192524	-0.0136786	-0.0772106	0.957033	0.961998	0.740569
409859	410437	-	CDS	GEMMAAP_RS01845	NA	WP_145978951.1	hypothetical protein	5.95093	-0.115089	-0.00842134	-0.130171	0.822463	0.989446	0.752169
410400	411482	-	CDS	GEMMAAP_RS01850	NA	WP_053333937.1	hypothetical protein	6.9108	-0.0815961	0.150624	-0.167597	0.832285	0.565372	0.534431
[truncated: 3,546 more rows]

## Sheet: Table S3
start	stop	strand	type	locus_tag	symbol	id	product	old_locus_tag	log_cpm	lfc_light_100_02	lfc_light_100_04	lfc_light_100_08	lfc_light_200_02	lfc_light_200_04	lfc_light_200_08	fdr_light_100_02	fdr_light_100_04	fdr_light_100_08	fdr_light_200_02	fdr_light_200_04	fdr_light_200_08
[truncated: 3,915 more rows]
